# Supplementary material for: The role of obesity, type 2 diabetes, and metabolic factors in gout: A Mendelian randomization study
Source: Front Endocrinol (Lausanne). 2022 Aug 5;13:917056. doi: 10.3389/fendo.2022.917056 (PMC9388832; doi:10.3389/fendo.2022.917056)
Supplement: Supplementary file 15 [file DataSheet_1.xlsx]

## Sheet: ST 1
Supplementary Table 1. The associations of individual SNPs with glycemic traits
Exposrue	SNP	Effect allele	Other allele	Beta.exposure	SE.exposure	P-value.exposure	F-statistics	Beta.gout	SE.gout	P-value.gout	Beta.urate	SE.urate	P-value.urate
T2DM	rs10077431	A	C	-0.0487	0.0089	4.76e-08	29.9418	-0.051	0.041	0.220311	-0.018	0.0068	0.0116043
T2DM	rs1009358	C	T	-0.0545	0.008	9.81e-12	46.4102	0.017	0.033	0.609315	-0.018	0.0055	0.00213742
T2DM	rs10100265	A	C	0.0491	0.0079	6.29e-10	38.6286	-0.018	0.034	0.591001	0.0074	0.0056	0.210747
T2DM	rs10114341	C	T	-0.0409	0.0072	1.15e-08	32.2687	0.0053	0.032	0.871291	-0.0066	0.0053	0.243734
T2DM	rs10169613	T	C	-0.0429	0.0078	3.57e-08	30.25	-0.038	0.032	0.252902	0.0012	0.0057	0.846119
T2DM	rs10401969	C	T	0.0921	0.0133	4.13e-12	47.953	0.018	0.068	0.790571	0.016	0.011	0.190536
T2DM	rs1050226	G	A	-0.0491	0.0074	3.34e-11	44.025	0.032	0.033	0.330145	-0.0089	0.0054	0.120373
T2DM	rs1061813	G	A	0.0429	0.0073	3.37e-09	34.5357	-0.032	0.034	0.341735	-0.0044	0.0056	0.459578
T2DM	rs1063192	G	A	-0.0634	0.0073	3.3e-18	75.428	-0.0074	0.033	0.825115	-0.0018	0.0055	0.758218
T2DM	rs10811661	C	T	-0.1569	0.0098	4.13e-58	256.327	0.057	0.042	0.181454	-0.0087	0.0072	0.251921
T2DM	rs10842994	T	C	-0.0755	0.0091	1.02e-16	68.8353	-0.071	0.042	0.0931751	0	0.0067	0.999054
T2DM	rs10974438	C	A	0.0591	0.0075	3.01e-15	62.0944	0.0035	0.034	0.920216	0.0046	0.0058	0.458601
T2DM	rs11048456	C	T	0.0488	0.0082	2.97e-09	35.417	-0.0097	0.037	0.795704	-0.0057	0.0062	0.388369
T2DM	rs11098676	T	C	-0.054	0.0096	2.03e-08	31.6406	0.018	0.038	0.652354	-0.0045	0.0064	0.507574
T2DM	rs11107116	T	G	0.0467	0.0085	3.75e-08	30.1853	-0.028	0.039	0.482924	0.015	0.0064	0.0244641
T2DM	rs11257655	T	C	0.0737	0.0087	1.97e-17	71.7623	-0.055	0.041	0.187824	-0.013	0.0068	0.0730634
T2DM	rs1127655	C	T	0.0438	0.0079	2.47e-08	30.7393	0.0011	0.032	0.972092	0.005	0.0053	0.376299
T2DM	rs11708067	G	A	-0.0965	0.0086	5.93e-29	125.909	0.056	0.039	0.156435	-0.011	0.0066	0.105959
T2DM	rs11925227	A	G	-0.0534	0.0095	2.25e-08	31.5962	0.013	0.046	0.77754	-0.0016	0.0079	0.850574
T2DM	rs11926707	T	C	-0.0463	0.0082	1.69e-08	31.8812	0.0084	0.035	0.813273	-0.02	0.0063	0.00325387
T2DM	rs12088739	G	A	-0.0884	0.013	9.79e-12	46.24	-0.04	0.058	0.488584	-0.013	0.0093	0.193986
T2DM	rs12299509	G	A	0.0467	0.0073	2.09e-10	40.9249	-0.023	0.041	0.582188	0.0078	0.0072	0.306553
T2DM	rs12617659	T	C	-0.0685	0.0103	2.83e-11	44.229	0.026	0.046	0.583178	-0.025	0.0078	0.00245844
T2DM	rs12681990	C	T	0.0634	0.0096	3.62e-11	43.615	0.053	0.044	0.227863	0.0002	0.0076	0.977776
T2DM	rs12910825	G	A	0.0517	0.0074	2.16e-12	48.811	0.006	0.033	0.858071	0.0019	0.0058	0.757173
T2DM	rs12945601	T	C	0.048	0.008	1.72e-09	36	-0.03	0.033	0.372974	-0.0077	0.0055	0.181622
T2DM	rs12970134	A	G	0.0555	0.008	5.31e-12	48.1289	0.04	0.036	0.263044	0.028	0.0061	1.64e-05
T2DM	rs13239186	T	C	0.0539	0.0085	2.7e-10	40.2105	-0.034	0.035	0.345131	-0.0055	0.0059	0.376002
T2DM	rs13389219	T	C	-0.0722	0.0074	2.11e-22	95.1943	0.047	0.033	0.160796	-0.012	0.0055	0.0307893
T2DM	rs1359790	A	G	-0.0796	0.008	2.8e-23	99.0025	-0.03	0.037	0.418106	0.012	0.006	0.0572559
T2DM	rs1480474	G	A	0.0411	0.0073	1.68e-08	31.6984	0.02	0.032	0.541364	-0.0024	0.0054	0.670519
T2DM	rs1496653	G	A	-0.0769	0.0088	2.57e-18	76.3638	-0.047	0.04	0.247477	0.0063	0.0066	0.366484
T2DM	rs1552224	C	A	-0.1034	0.0101	8.64e-25	104.809	0.064	0.044	0.153797	0.024	0.0074	0.00262374
T2DM	rs16988333	G	A	-0.0745	0.013	9.17e-09	32.8417	-0.028	0.061	0.647903	-0.011	0.0098	0.285672
T2DM	rs17086692	T	G	-0.0467	0.0084	2.48e-08	30.9083	0.025	0.035	0.483123	-0.0053	0.0058	0.380853
T2DM	rs17168486	T	C	0.0742	0.0094	2.18e-15	62.3092	0.022	0.043	0.611789	-0.0013	0.0074	0.870375
T2DM	rs17334919	T	C	-0.1398	0.0128	6.69e-28	119.287	0.066	0.053	0.223433	0.013	0.0091	0.165268
T2DM	rs17405722	A	G	0.087	0.0146	2.28e-09	35.5085	-0.029	0.063	0.654727	-0.0047	0.0099	0.654356
T2DM	rs17631783	T	C	-0.0487	0.0089	3.95e-08	29.9418	0.027	0.037	0.461865	0.0047	0.0061	0.46241
T2DM	rs17791483	G	A	-0.102	0.0147	3.42e-12	48.1466	0.042	0.066	0.531052	0.0044	0.011	0.707082
T2DM	rs1801214	C	T	-0.0903	0.0074	5.52e-34	148.906	0.067	0.034	0.0533826	0.0047	0.0057	0.435605
T2DM	rs1899951	T	C	-0.1118	0.0109	1.64e-24	105.204	-0.069	0.049	0.165358	-0.023	0.0081	0.00740474
T2DM	rs2071479	T	C	0.1473	0.0226	6.62e-11	42.4804	-0.16	0.094	0.0866742	-0.016	0.015	0.338517
T2DM	rs2191348	G	T	-0.0652	0.0073	3.44e-19	79.7718	0.043	0.032	0.183274	0.0007	0.0055	0.906542
T2DM	rs2237892	T	C	-0.096	0.0157	8.75e-10	37.3889	0.023	0.07	0.746435	0.018	0.012	0.135124
T2DM	rs2246012	C	T	0.0527	0.0094	2.43e-08	31.4315	-0.059	0.046	0.205695	0.0056	0.0074	0.475383
T2DM	rs2261181	T	C	0.0985	0.0118	9.18e-17	69.68	0.032	0.053	0.549789	0.032	0.0089	0.000823436
T2DM	rs2292662	T	C	-0.0629	0.0111	1.24e-08	32.1111	0.042	0.043	0.338839	-0.0078	0.0073	0.317502
T2DM	rs2294120	G	A	-0.0443	0.0079	1.62e-08	31.4451	-0.027	0.034	0.435618	-0.0051	0.0057	0.39903
T2DM	rs2296173	G	A	0.065	0.0087	7.66e-14	55.8198	0.058	0.039	0.14059	0.0075	0.0065	0.272396
T2DM	rs2299383	T	C	0.0412	0.0073	1.49e-08	31.8529	0.067	0.033	0.043849	0.0007	0.0055	0.897077
T2DM	rs2307111	C	T	-0.0407	0.0074	3.03e-08	30.25	-0.014	0.032	0.659771	-0.0027	0.0055	0.646889
T2DM	rs2421016	T	C	-0.0458	0.0071	1.48e-10	41.6116	0.0054	0.032	0.867542	0.0036	0.0053	0.522603
T2DM	rs243019	C	T	0.0566	0.0071	2.29e-15	63.5501	-0.0007	0.033	0.983531	-0.0011	0.0054	0.841665
T2DM	rs244415	A	G	-0.0467	0.0079	3.88e-09	34.9446	-0.016	0.033	0.636231	-0.014	0.0055	0.0206182
T2DM	rs2493394	G	A	0.073	0.0113	1.15e-10	41.7339	-0.071	0.054	0.195804	0.0001	0.0086	0.994231
T2DM	rs2616132	A	G	0.0455	0.0078	6.58e-09	34.0278	-0.023	0.033	0.493746	0.0011	0.0055	0.850763
T2DM	rs2633310	T	G	-0.0443	0.0079	2.38e-08	31.4451	0.028	0.033	0.406856	0.0016	0.0055	0.789483
T2DM	rs2796441	A	G	-0.0715	0.0073	1.96e-22	95.9326	0.0006	0.035	0.987279	0.0056	0.006	0.372336
T2DM	rs2820426	A	G	-0.0521	0.0073	1.3e-12	50.9366	-0.015	0.033	0.652058	-0.012	0.0055	0.0478906
T2DM	rs2867125	T	C	-0.0601	0.0096	4.32e-10	39.1928	-0.053	0.043	0.223735	-0.028	0.0071	0.00022048
T2DM	rs2908282	A	G	0.0552	0.0094	4.25e-09	34.4844	-0.01	0.043	0.809522	0.014	0.0071	0.0687749
T2DM	rs2925979	T	C	0.0534	0.0078	9.06e-12	46.8698	0.01	0.036	0.780107	-0.0024	0.006	0.705081
T2DM	rs2972144	A	G	-0.0913	0.0075	2.55e-34	148.19	-0.022	0.034	0.514388	-0.011	0.0055	0.0588803
T2DM	rs302864	A	G	0.071	0.0127	2.46e-08	31.2543	0.11	0.058	0.0699294	0.0074	0.0095	0.463386
T2DM	rs340874	T	C	-0.0626	0.0073	8.41e-18	73.5365	-0.031	0.033	0.349425	-0.0053	0.0056	0.365392
T2DM	rs3802177	A	G	-0.1217	0.008	2.32e-52	231.42	0	0.037	0.999507	0.0028	0.0061	0.669945
T2DM	rs3887925	C	T	-0.0474	0.0079	2.47e-09	36	-0.042	0.034	0.233801	-0.005	0.0057	0.411838
T2DM	rs3900856	A	G	0.1136	0.0185	7.35e-10	37.7062	0.12	0.069	0.0923018	0.03	0.012	0.0166035
T2DM	rs4472028	T	C	0.0453	0.0071	2.08e-10	40.708	0.011	0.032	0.736163	0.003	0.0054	0.595847
T2DM	rs4502156	C	T	-0.0411	0.0073	1.66e-08	31.6984	0.064	0.034	0.063352	-0.0015	0.0055	0.794422
T2DM	rs459193	A	G	-0.0711	0.0083	8.81e-18	73.3809	-0.026	0.037	0.485009	-0.031	0.0062	2.08e-06
T2DM	rs4823182	G	A	0.0482	0.0077	3.36e-10	39.1843	-0.053	0.034	0.123584	-0.0009	0.0056	0.880129
T2DM	rs4865796	G	A	-0.053	0.0078	1.33e-11	46.1703	-0.026	0.035	0.458286	-0.015	0.0058	0.0140007
T2DM	rs4918796	C	T	0.0623	0.0086	4.01e-13	52.4782	0.066	0.04	0.109902	0.0071	0.007	0.343605
T2DM	rs516946	T	C	-0.0824	0.0085	3.16e-22	93.9759	0.022	0.037	0.562473	0.0076	0.0061	0.242914
T2DM	rs5215	C	T	0.0678	0.0073	2.09e-20	86.2608	-0.061	0.033	0.0679767	0.0072	0.0055	0.214789
T2DM	rs576674	G	A	0.0654	0.0097	1.79e-11	45.4582	-0.012	0.047	0.799652	0.0015	0.0076	0.848489
T2DM	rs6059662	A	G	-0.0446	0.0079	1.51e-08	31.8725	0.0051	0.036	0.886582	-0.016	0.0059	0.0104626
T2DM	rs6066138	A	G	-0.049	0.0082	1.93e-09	35.7079	-0.026	0.036	0.477958	-0.013	0.0061	0.0521039
T2DM	rs622217	C	T	-0.0485	0.0077	3.13e-10	39.6736	-0.035	0.033	0.294928	-0.011	0.0054	0.0468166
T2DM	rs6515236	C	A	-0.0504	0.0091	3.34e-08	30.6746	0.059	0.037	0.112253	-0.0017	0.0062	0.792428
T2DM	rs6795735	T	C	-0.0558	0.0073	1.63e-14	58.4282	-0.016	0.032	0.623468	0.0079	0.0053	0.160068
T2DM	rs6808574	T	C	-0.0552	0.0076	4.38e-13	52.7535	-0.01	0.033	0.76668	-0.0033	0.0056	0.579297
T2DM	rs687621	G	A	0.0433	0.0076	1.35e-08	32.46	-0.015	0.034	0.658188	-0.013	0.0056	0.0253811
T2DM	rs6878122	G	A	0.0564	0.0079	1.19e-12	50.9688	0.0055	0.04	0.890034	-0.0076	0.0066	0.275542
T2DM	rs7138300	C	T	0.0443	0.0072	5.65e-10	37.8567	0.02	0.032	0.530457	-0.0046	0.0054	0.418526
T2DM	rs7144011	T	G	0.0482	0.0085	1.64e-08	32.1556	-0.015	0.039	0.708799	0.012	0.0066	0.0988621
T2DM	rs7177055	G	A	-0.0647	0.0079	2.75e-16	67.074	0.015	0.036	0.688935	-0.0036	0.0059	0.564937
T2DM	rs7185735	G	A	0.1056	0.0073	1.59e-47	209.258	0.055	0.033	0.0979761	0.02	0.0054	0.000472846
T2DM	rs7240767	C	T	0.0451	0.0081	2.16e-08	31.0015	0.038	0.034	0.27057	-0.016	0.0057	0.00946847
T2DM	rs72892910	T	G	0.0648	0.0099	6.43e-11	42.843	0.026	0.043	0.539876	0.029	0.0071	0.000136317
T2DM	rs735949	C	T	-0.0711	0.0106	1.95e-11	44.9912	0.028	0.044	0.53601	-0.008	0.0075	0.312583
T2DM	rs753270	T	C	-0.0528	0.0079	2.7e-11	44.6698	-0.038	0.034	0.267861	0.0057	0.0056	0.343007
T2DM	rs7561798	G	A	0.04	0.0072	2.79e-08	30.8642	0.034	0.033	0.298133	0.0099	0.0054	0.0832089
T2DM	rs7572970	A	G	-0.059	0.0087	1.39e-11	45.9902	-0.034	0.037	0.370082	-0.011	0.006	0.0836835
T2DM	rs7651090	G	A	0.1204	0.0076	3.85e-57	250.972	-0.019	0.035	0.589416	0.011	0.0058	0.0767715
T2DM	rs7674212	T	G	-0.0465	0.0075	6.18e-10	38.44	-0.037	0.033	0.274984	-0.0029	0.0055	0.619764
T2DM	rs7685296	T	C	-0.0511	0.0081	2.32e-10	39.799	0.0085	0.037	0.823043	0.0013	0.0061	0.835408
T2DM	rs77258096	A	C	-0.1171	0.0134	1.78e-18	76.3667	-0.04	0.049	0.421191	-0.014	0.0083	0.105485
T2DM	rs7729395	T	C	0.1373	0.016	1.1e-17	73.6379	-0.027	0.096	0.779415	0.022	0.016	0.201913
T2DM	rs7756992	G	A	0.1297	0.0078	6e-62	276.497	-0.061	0.037	0.105196	0.0049	0.0059	0.432958
T2DM	rs7786095	G	A	-0.0743	0.0129	9.64e-09	33.174	0.063	0.052	0.229273	-0.0073	0.0087	0.433056
T2DM	rs780094	T	C	-0.0692	0.0074	5.16e-21	87.4478	0.14	0.032	3.90059e-05	0.075	0.0055	6.52e-39
T2DM	rs7845219	C	T	-0.0422	0.0072	4.54e-09	34.3526	0.012	0.032	0.70949	0.018	0.0054	0.00162181
T2DM	rs7903146	T	C	0.3059	0.0077	1e-200	1578.26	0.0014	0.035	0.969528	-0.018	0.0059	0.00371587
T2DM	rs7923866	T	C	-0.0972	0.0074	9.34e-40	172.532	0.07	0.033	0.0356197	0	0.0055	0.994421
T2DM	rs7929543	C	A	0.0828	0.0138	2.2e-09	36	0.12	0.06	0.0440575	0.0081	0.01	0.44951
T2DM	rs7931302	C	A	0.0461	0.008	7.65e-09	33.2064	-0.0042	0.036	0.907887	0.0029	0.0059	0.641047
T2DM	rs8068804	A	G	0.0587	0.0078	4.41e-14	56.6353	-0.023	0.035	0.52282	0.0003	0.0058	0.956023
T2DM	rs8108269	G	T	0.0644	0.0079	3.11e-16	66.4535	-0.034	0.039	0.385835	0.0021	0.0064	0.751085
T2DM	rs825476	C	T	-0.0524	0.0073	6.8e-13	51.5249	-0.026	0.032	0.427262	-0.0053	0.0054	0.356153
T2DM	rs849135	G	A	0.0999	0.0072	1.04e-43	192.516	0.0078	0.032	0.810608	0.0099	0.0053	0.0791353
T2DM	rs9369425	G	A	0.0546	0.0085	1.13e-10	41.2617	-0.14	0.037	0.000131607	-0.038	0.0059	1.09e-09
T2DM	rs940904	G	A	-0.0499	0.0083	2.08e-09	36.1447	0.025	0.037	0.504764	0.0008	0.0063	0.900957
T2DM	rs982077	A	G	0.0453	0.0072	2.58e-10	39.5851	0.0095	0.033	0.774972	0.02	0.0054	0.000377885
T2DM	rs9894220	G	A	-0.0585	0.0079	1.52e-13	54.835	0.013	0.035	0.712751	-0.0021	0.0058	0.729955
T2DM	rs9911983	C	T	-0.0397	0.0073	4.82e-08	29.5757	0.021	0.033	0.527383	0.0045	0.0055	0.446869
T2DM	rs993380	A	G	0.0507	0.0081	4.59e-10	39.1783	-0.053	0.034	0.123278	0.0048	0.0056	0.416559
T2DM	rs9940149	A	G	-0.058	0.0095	9.29e-10	37.2742	0.044	0.041	0.29022	-0.0043	0.0071	0.562911
fasting glucose	rs10747083	A	G	0.013344	0.002308	7.57e-09	33.4272	0.055	0.04	0.17761	0.01	0.0066	0.151653
fasting glucose	rs10811661	T	C	0.02384	0.002757	5.65e-18	74.772	-0.057	0.042	0.181454	0.0087	0.0072	0.251921
fasting glucose	rs10814916	C	A	0.015819	0.002156	2.26e-13	53.8345	-0.022	0.032	0.505161	0.0081	0.0055	0.163041
fasting glucose	rs11195502	C	T	0.032448	0.003702	1.97e-18	76.8251	-0.069	0.056	0.226555	0.0083	0.0095	0.408491
fasting glucose	rs11558471	A	G	0.028879	0.002277	7.8e-37	160.856	0.0014	0.037	0.971303	-0.0028	0.0061	0.664304
fasting glucose	rs11603334	G	A	0.019205	0.002826	1.12e-11	46.1832	-0.065	0.044	0.147399	-0.024	0.0074	0.00271719
fasting glucose	rs11607883	G	A	0.021346	0.002115	6.32e-24	101.862	0.041	0.033	0.211241	0.01	0.0053	0.0642288
fasting glucose	rs11619319	G	A	0.019523	0.002441	1.33e-15	63.9672	0.032	0.039	0.417708	-0.0032	0.0064	0.640472
fasting glucose	rs11708067	A	G	0.023016	0.002612	1.3e-18	77.645	-0.056	0.039	0.156435	0.011	0.0066	0.105959
fasting glucose	rs11715915	C	T	0.012043	0.002206	4.9e-08	29.8029	0.012	0.036	0.744362	0.0037	0.006	0.561851
fasting glucose	rs16913693	T	G	0.043415	0.00655	3.51e-11	43.9336	-0.11	0.1	0.310545	0.0068	0.018	0.721285
fasting glucose	rs174576	C	A	0.019743	0.002238	1.18e-18	77.8227	0.01	0.034	0.770431	-0.017	0.0058	0.00433112
fasting glucose	rs17762454	T	C	0.01212	0.002324	1.88e-07	27.1978	0.088	0.037	0.0185255	0.054	0.0062	8.07e-17
fasting glucose	rs2191349	T	G	0.029157	0.00213	1e-200	187.381	-0.043	0.032	0.183881	-0.0002	0.0055	0.974561
fasting glucose	rs2657879	G	A	0.012382	0.002727	5.69e-06	20.6163	0.089	0.041	0.0330666	0.029	0.007	8.81e-05
fasting glucose	rs2908289	A	G	0.057397	0.002882	1e-200	396.634	-0.009	0.043	0.837746	0.013	0.0071	0.0820786
fasting glucose	rs340874	C	T	0.013464	0.002152	4.08e-10	39.1439	0.031	0.033	0.349425	0.0053	0.0056	0.365392
fasting glucose	rs3783347	G	T	0.0168	0.002613	1.32e-10	41.3371	0.016	0.042	0.713443	0.0077	0.007	0.299706
fasting glucose	rs3829109	G	A	0.017249	0.002673	1.13e-10	41.6418	-0.043	0.047	0.366491	0.0058	0.0076	0.471972
fasting glucose	rs4502156	T	C	0.022435	0.002144	1.38e-25	109.497	-0.064	0.034	0.063352	0.0015	0.0055	0.794422
fasting glucose	rs4869272	T	C	0.017677	0.002201	1.02e-15	64.5026	-0.045	0.035	0.199237	-0.015	0.0058	0.0139117
fasting glucose	rs560887	C	T	0.071132	0.002496	1e-200	812.159	0.044	0.036	0.224138	-0.0052	0.0059	0.399425
fasting glucose	rs576674	G	A	0.016697	0.002984	2.26e-08	31.3097	-0.012	0.047	0.799652	0.0015	0.0076	0.848489
fasting glucose	rs6072275	A	G	0.015924	0.002819	1.66e-08	31.9091	0.039	0.045	0.389124	-0.0092	0.0075	0.246397
fasting glucose	rs6113722	G	A	0.035313	0.005287	2.49e-11	44.6119	-0.025	0.08	0.753744	0.016	0.014	0.263651
fasting glucose	rs6943153	T	C	0.015358	0.002173	1.63e-12	49.9517	0.022	0.035	0.526986	-0.002	0.0058	0.74471
fasting glucose	rs7651090	G	A	0.012838	0.002276	1.75e-08	31.8163	-0.019	0.035	0.589416	0.011	0.0058	0.0767715
fasting glucose	rs7708285	G	A	0.011438	0.002501	4.89e-06	20.9157	0.0041	0.039	0.917849	-0.0067	0.0066	0.333823
fasting glucose	rs780094	C	T	0.027386	0.002144	2.58e-37	163.158	-0.14	0.032	3.9e-05	-0.075	0.0055	6.52e-39
fasting glucose	rs7903146	T	C	0.021965	0.002378	2.71e-20	85.3176	0.0014	0.035	0.969528	-0.018	0.0059	0.00371587
fasting glucose	rs9368222	A	C	0.014251	0.002331	1e-09	37.3771	-0.063	0.037	0.0923847	0.0049	0.0059	0.430015
fasting glucose	rs983309	T	G	0.025609	0.003282	6.29e-15	60.8847	0.0054	0.052	0.917751	-0.015	0.0087	0.0933598
fasting insulin	rs10195252	T	C	0.0174	0.0021	1.3e-16	68.6531	-0.045	0.033	0.172853	0.012	0.0055	0.0398951
fasting insulin	rs1167800	A	G	0.0156	0.0026	2.6e-09	36	0.02	0.037	0.599417	0.023	0.0059	0.000193237
fasting insulin	rs1421085	C	T	0.02	0.0025	1.9e-15	64	0.062	0.033	0.068215	0.022	0.0056	0.000227122
fasting insulin	rs1530559	A	G	0.0145	0.0026	3.4e-08	31.1021	0.0059	0.035	0.868726	0.018	0.0062	0.00684763
fasting insulin	rs17036328	T	C	0.0212	0.003	3.6e-12	49.9378	0.068	0.048	0.164446	0.023	0.0081	0.00816789
fasting insulin	rs2126259	T	C	0.0238	0.0033	3.3e-13	52.0147	0.042	0.052	0.424475	-0.01	0.009	0.284762
fasting insulin	rs2745353	T	C	0.0143	0.0025	5.5e-09	32.7184	0.0017	0.033	0.958187	0.0022	0.0054	0.701169
fasting insulin	rs2943645	T	C	0.0193	0.0021	2.3e-19	84.4649	0.022	0.034	0.520638	0.0099	0.0055	0.0914366
fasting insulin	rs3822072	A	G	0.0116	0.0021	1.8e-08	30.5125	-0.0083	0.033	0.80439	-0.0054	0.0056	0.360029
fasting insulin	rs459193	G	A	0.0147	0.0023	1.12e-10	40.8488	0.026	0.037	0.485009	0.031	0.0062	2.08e-06
fasting insulin	rs4846565	G	A	0.0132	0.0022	1.8e-09	36	0.052	0.035	0.147501	0.011	0.0057	0.064762
fasting insulin	rs4865796	A	G	0.0154	0.0022	2.1e-08	49	0.026	0.035	0.458286	0.015	0.0058	0.0140007
fasting insulin	rs6912327	T	C	0.0165	0.0029	2.3e-08	32.3722	-0.078	0.039	0.0486889	0.0009	0.0069	0.902945
fasting insulin	rs731839	G	A	0.0148	0.0021	5.1e-12	49.6689	0.023	0.035	0.528672	0.019	0.0058	0.00215884
fasting insulin	rs780094	C	T	0.0193	0.0021	7.37e-20	84.4649	-0.14	0.032	3.9e-05	-0.075	0.0055	6.52e-39
fasting insulin	rs7903146	C	T	0.0181	0.0028	6.1e-11	41.787	-0.0014	0.035	0.969528	0.018	0.0059	0.00371587
fasting insulin	rs860598	A	G	0.0152	0.0027	1.46e-08	31.6927	0.078	0.044	0.079409	0.011	0.0071	0.137065
fasting insulin	rs974801	G	A	0.0139	0.0021	3.3e-11	43.8118	0.071	0.033	0.0346115	0.014	0.0055	0.0197861

## Sheet: ST 2
Supplementary Table 2. Mendelian randomization estimates of seurm urate or gout on metabolic factors.
Exposure	Outcome	Method	Estimate	95% CI	P-value
serum urate	FI	IVW MR	-0.025019	-0.117-0.067	0.592831
	BMI	IVW MR	-0.0353698	-0.074-0.003	0.0695813
	HDL	IVW MR	-0.102638	-0.166- -0.039	0.00153753
	TG	IVW MR	0.207307	0.027-0.387	0.0240355
	SBP	IVW MR	-0.140737	-0.338-0.057	0.162884
	ALT	IVW MR	0.00384393	-0.006-0.014	0.454218
gout	FI	IVW MR	0.00458253	-0.004-0.013	0.278097
	BMI	IVW MR	-0.0149711	-0.041-0.011	0.255862
	HDL	IVW MR	-0.0209649	-0.037- -0.005	0.00892136
	TG	IVW MR	0.0169508	0.002‑0.032	0.0297248
	SBP	IVW MR	0.769397	-0.093-1.632	0.0802716
	ALT	IVW MR	0.000731527	-0.002-0.003	0.567247
Abbreviations: FI, Fasting insulin;BMI, Body mass index;HDL, High-density cholesterol ; TG, Triglycerides ;ALT, Alanine aminotransferase.

## Sheet: ST 3
Supplementary Table 3.Leave-one-out analysis for IVW MR of glycemic traits on gout risk or serum urate level
Exposure	SNP	serum urate			gout
		IVE	LCI	UCI	IVW_OR	LCI	UCI
T2DM	rs10077431	0.0262371	-0.00786196	0.0603361	0.921952	0.831635	1.02208
T2DM	rs1009358	0.0254581	-0.0085995	0.0595156	0.926642	0.835243	1.02804
T2DM	rs10100265	0.0267482	-0.00752533	0.0610217	0.926563	0.835243	1.02787
T2DM	rs10114341	0.0268442	-0.00741351	0.0611019	0.925469	0.834251	1.02666
T2DM	rs10169613	0.0275497	-0.00673196	0.0618314	0.921646	0.831286	1.02183
T2DM	rs10401969	0.026699	-0.00755704	0.0609551	0.924234	0.833157	1.02527
T2DM	rs1050226	0.0265419	-0.00771396	0.0607978	0.927977	0.836672	1.02925
T2DM	rs1061813	0.0278348	-0.0064244	0.0620939	0.927536	0.83633	1.02869
T2DM	rs1063192	0.027342	-0.00702816	0.0617122	0.923772	0.832558	1.02498
T2DM	rs10811661	0.0264809	-0.00825855	0.0612203	0.933977	0.841026	1.0372
T2DM	rs10842994	0.0275722	-0.00678858	0.0619331	0.918356	0.828687	1.01773
T2DM	rs10974438	0.0270172	-0.00731318	0.0613475	0.924416	0.83318	1.02564
T2DM	rs11048456	0.0279178	-0.00633591	0.0621715	0.925735	0.834486	1.02696
T2DM	rs11098676	0.0270976	-0.00719836	0.0613937	0.92638	0.835072	1.02767
T2DM	rs11107116	0.0263581	-0.00778591	0.060502	0.926868	0.835648	1.02805
T2DM	rs11257655	0.0288757	-0.005329	0.0630803	0.929873	0.838498	1.0312
T2DM	rs1127655	0.0269743	-0.00730973	0.0612583	0.924884	0.833704	1.02604
T2DM	rs11708067	0.0261635	-0.00824641	0.0605734	0.931868	0.840043	1.03373
T2DM	rs11925227	0.0273433	-0.00693174	0.0616183	0.925761	0.834552	1.02694
T2DM	rs11926707	0.0259641	-0.0080516	0.0599798	0.925673	0.834428	1.0269
T2DM	rs12088739	0.0266629	-0.00762145	0.0609473	0.922694	0.831875	1.02343
T2DM	rs12299509	0.0269782	-0.00726804	0.0612245	0.926425	0.835211	1.0276
T2DM	rs12617659	0.0256961	-0.00834572	0.059738	0.926704	0.835366	1.02803
T2DM	rs12681990	0.0274578	-0.006842	0.0617576	0.921296	0.830963	1.02145
T2DM	rs12910825	0.0273034	-0.0070082	0.0616149	0.924287	0.83313	1.02542
T2DM	rs12945601	0.0282596	-0.00596712	0.0624863	0.927737	0.836437	1.029
T2DM	rs12970134	0.0248398	-0.00889941	0.058579	0.921292	0.830865	1.02156
T2DM	rs13239186	0.0278651	-0.00643535	0.0621655	0.927639	0.836266	1.029
T2DM	rs13389219	0.025821	-0.00849079	0.0601327	0.931136	0.839523	1.03275
T2DM	rs1359790	0.0293555	-0.00489083	0.0636019	0.920836	0.830065	1.02153
T2DM	rs1480474	0.0276661	-0.00660934	0.0619415	0.92333	0.832476	1.0241
T2DM	rs1496653	0.0282971	-0.0060268	0.062621	0.919913	0.829565	1.0201
T2DM	rs1552224	0.0305944	-0.00343915	0.064628	0.93167	0.839946	1.03341
T2DM	rs16988333	0.0269096	-0.00735331	0.0611724	0.923866	0.83291	1.02475
T2DM	rs17086692	0.0269962	-0.00728506	0.0612775	0.92701	0.835736	1.02825
T2DM	rs17168486	0.0276379	-0.00669069	0.0619666	0.922937	0.83196	1.02386
T2DM	rs17334919	0.0291741	-0.00520431	0.0635526	0.931165	0.839184	1.03323
T2DM	rs17405722	0.0277502	-0.00654366	0.062044	0.926319	0.835026	1.02759
T2DM	rs17631783	0.0278521	-0.00641295	0.0621171	0.927033	0.835768	1.02827
T2DM	rs17791483	0.0277362	-0.00656973	0.0620421	0.926977	0.835614	1.02833
T2DM	rs1801214	0.0286313	-0.00582023	0.0630829	0.935346	0.843572	1.0371
T2DM	rs1899951	0.0251756	-0.0090717	0.059423	0.917634	0.827594	1.01747
T2DM	rs2071479	0.0281851	-0.00609102	0.0624612	0.930536	0.839492	1.03145
T2DM	rs2191348	0.0276923	-0.00668001	0.0620647	0.930426	0.838895	1.03194
T2DM	rs2237892	0.0282239	-0.00598149	0.0624293	0.925933	0.834658	1.02719
T2DM	rs2246012	0.0270969	-0.00717401	0.0613678	0.928175	0.837149	1.0291
T2DM	rs2261181	0.0250282	-0.00899903	0.0590555	0.922352	0.831428	1.02322
T2DM	rs2292662	0.0268949	-0.00739019	0.0611799	0.927959	0.836668	1.02921
T2DM	rs2294120	0.0270143	-0.00726267	0.0612912	0.922834	0.832107	1.02345
T2DM	rs2296173	0.0267906	-0.00752009	0.0611012	0.919613	0.829642	1.01934
T2DM	rs2299383	0.0273877	-0.00689844	0.0616739	0.919709	0.830422	1.0186
T2DM	rs2307111	0.0272153	-0.00706702	0.0614977	0.923853	0.832881	1.02476
T2DM	rs2421016	0.0278536	-0.0064276	0.0621347	0.925464	0.834205	1.02671
T2DM	rs243019	0.0276781	-0.00665952	0.0620158	0.924884	0.833597	1.02617
T2DM	rs244415	0.026103	-0.00803828	0.0602443	0.923516	0.832558	1.02441
T2DM	rs2493394	0.0274698	-0.00683248	0.061772	0.928746	0.837625	1.02978
T2DM	rs2616132	0.0271743	-0.00711413	0.0614628	0.925661	0.834412	1.02689
T2DM	rs2633310	0.0276123	-0.00667568	0.0619003	0.9274	0.836139	1.02862
T2DM	rs2796441	0.0283084	-0.00602339	0.0626402	0.924678	0.833291	1.02609
T2DM	rs2820426	0.0261924	-0.00801821	0.0604031	0.923368	0.83237	1.02431
T2DM	rs2867125	0.0253546	-0.00852875	0.059238	0.921344	0.831038	1.02146
T2DM	rs2908282	0.0264826	-0.00771473	0.0606799	0.92565	0.834416	1.02686
T2DM	rs2925979	0.0277148	-0.00658417	0.0620137	0.924061	0.83297	1.02511
T2DM	rs2972144	0.0256991	-0.00875462	0.0601529	0.920398	0.829348	1.02144
T2DM	rs302864	0.0270783	-0.00719776	0.0613544	0.920166	0.830671	1.0193
T2DM	rs340874	0.0268943	-0.0074547	0.0612433	0.920935	0.830324	1.02143
T2DM	rs3802177	0.0286511	-0.00598181	0.0632841	0.923483	0.831561	1.02557
T2DM	rs3887925	0.0270076	-0.00728012	0.0612954	0.921347	0.831044	1.02146
T2DM	rs3900856	0.0260015	-0.00816864	0.0601717	0.918817	0.829194	1.01813
T2DM	rs4472028	0.027177	-0.0071216	0.0614757	0.923936	0.832893	1.02493
T2DM	rs4502156	0.0273184	-0.00696749	0.0616043	0.929857	0.839189	1.03032
T2DM	rs459193	0.0239237	-0.00976942	0.0576169	0.921829	0.830984	1.02261
T2DM	rs4823182	0.0275675	-0.0067337	0.0618686	0.929634	0.8386	1.03055
T2DM	rs4865796	0.0259936	-0.00815673	0.0601439	0.922543	0.831769	1.02322
T2DM	rs4918796	0.0269148	-0.00737871	0.0612083	0.919483	0.829716	1.01896
T2DM	rs516946	0.0287469	-0.00559784	0.0630916	0.927287	0.835612	1.02902
T2DM	rs5215	0.0265858	-0.00777648	0.0609481	0.932678	0.841362	1.0339
T2DM	rs576674	0.0273716	-0.00693424	0.0616774	0.925723	0.834454	1.02697
T2DM	rs6059662	0.0261489	-0.00794823	0.0602461	0.925409	0.834205	1.02658
T2DM	rs6066138	0.0263759	-0.0078089	0.0605606	0.922916	0.832132	1.02361
T2DM	rs622217	0.0265078	-0.00773347	0.0607491	0.921747	0.831234	1.02212
T2DM	rs6515236	0.0273241	-0.00697306	0.0616212	0.929577	0.8386	1.03042
T2DM	rs6795735	0.0285433	-0.00570644	0.0627931	0.92295	0.831961	1.02389
T2DM	rs6808574	0.0271503	-0.00717768	0.0614783	0.923761	0.832651	1.02484
T2DM	rs687621	0.0285941	-0.00550167	0.0626898	0.92621	0.834953	1.02744
T2DM	rs6878122	0.0281029	-0.0061437	0.0623495	0.924556	0.833409	1.02567
T2DM	rs7138300	0.0279116	-0.00635189	0.062175	0.923154	0.832295	1.02393
T2DM	rs7144011	0.0266008	-0.00760321	0.0608049	0.926042	0.834802	1.02726
T2DM	rs7177055	0.027134	-0.00721939	0.0614874	0.926344	0.834904	1.0278
T2DM	rs7185735	0.0233349	-0.0109974	0.0576671	0.912206	0.822566	1.01161
T2DM	rs7240767	0.0288697	-0.00514604	0.0628854	0.921882	0.831449	1.02215
T2DM	rs72892910	0.0251874	-0.00868981	0.0590647	0.922776	0.831946	1.02352
T2DM	rs735949	0.026864	-0.00743932	0.0611674	0.927036	0.835644	1.02842
T2DM	rs753270	0.0281158	-0.00615688	0.0623885	0.921238	0.830818	1.0215
T2DM	rs7561798	0.0265843	-0.00762023	0.0607888	0.922422	0.831897	1.0228
T2DM	rs7572970	0.026372	-0.00788419	0.0606282	0.921784	0.831164	1.02228
T2DM	rs7651090	0.0255576	-0.00908857	0.0602037	0.92734	0.834934	1.02997
T2DM	rs7674212	0.0271918	-0.00710859	0.0614923	0.921639	0.831215	1.0219
T2DM	rs7685296	0.0275861	-0.00670959	0.0618819	0.925647	0.834387	1.02689
T2DM	rs77258096	0.0261754	-0.00821562	0.0605664	0.920209	0.829409	1.02095
T2DM	rs7729395	0.0267291	-0.0075369	0.0609951	0.925804	0.834519	1.02707
T2DM	rs7756992	0.0270221	-0.00773701	0.0617811	0.935774	0.843053	1.03869
T2DM	rs7786095	0.0270223	-0.00727126	0.0613158	0.928614	0.837409	1.02975
T2DM	rs780094	0.0385871	0.0107906	0.0663836	0.944806	0.857033	1.04157
T2DM	rs7845219	0.0291106	-0.00479838	0.0630196	0.926048	0.834784	1.02729
T2DM	rs7903146	0.0450046	0.00824027	0.0817689	0.909468	0.811743	1.01896
T2DM	rs7923866	0.0279019	-0.00665938	0.0624632	0.93731	0.845331	1.0393
T2DM	rs7929543	0.0270439	-0.00724564	0.0613335	0.919177	0.829883	1.01808
T2DM	rs7931302	0.027213	-0.00707637	0.0615024	0.925337	0.834129	1.02652
T2DM	rs8068804	0.0274958	-0.00683948	0.0618311	0.92716	0.835741	1.02858
T2DM	rs8108269	0.0273169	-0.00701854	0.0616524	0.927889	0.836489	1.02928
T2DM	rs825476	0.0269088	-0.00740348	0.061221	0.922044	0.831324	1.02267
T2DM	rs849135	0.0257017	-0.00885786	0.0602613	0.922036	0.830419	1.02376
T2DM	rs9369425	0.0312896	-0.00164224	0.0642214	0.93679	0.848596	1.03415
T2DM	rs940904	0.0275236	-0.00676635	0.0618136	0.926916	0.835633	1.02817
T2DM	rs982077	0.0254995	-0.00843495	0.0594339	0.924149	0.833081	1.02517
T2DM	rs9894220	0.0272955	-0.00704037	0.0616313	0.926144	0.834761	1.02753
T2DM	rs9911983	0.027816	-0.00643484	0.0620667	0.926668	0.835436	1.02786
T2DM	rs993380	0.027	-0.00730321	0.0613033	0.929844	0.838764	1.03081
T2DM	rs9940149	0.0271525	-0.00714094	0.061446	0.92817	0.836927	1.02936
fasting glucose	rs10747083	-0.0960385	-0.393465	0.201388	0.655132	0.321722	1.33407
fasting glucose	rs10811661	-0.0993369	-0.399125	0.200451	0.71335	0.346163	1.47002
fasting glucose	rs10814916	-0.0992704	-0.397909	0.199368	0.692257	0.334264	1.43366
fasting glucose	rs11195502	-0.0973793	-0.397778	0.203019	0.710105	0.343817	1.46662
fasting glucose	rs11558471	-0.0886884	-0.393112	0.215735	0.666154	0.318163	1.39476
fasting glucose	rs11603334	-0.0730654	-0.368515	0.222385	0.709085	0.346247	1.45215
fasting glucose	rs11607883	-0.107936	-0.408075	0.192203	0.632142	0.307941	1.29766
fasting glucose	rs11619319	-0.0876296	-0.387898	0.212639	0.654599	0.31768	1.34884
fasting glucose	rs11708067	-0.103331	-0.402741	0.196078	0.717002	0.348084	1.47692
fasting glucose	rs11715915	-0.0923116	-0.390708	0.206085	0.67206	0.325592	1.38721
fasting glucose	rs16913693	-0.0919818	-0.391047	0.207083	0.700406	0.340107	1.4424
fasting glucose	rs174576	-0.0705736	-0.368448	0.227301	0.664624	0.320164	1.37969
fasting glucose	rs17762454	-0.12439	-0.386021	0.137241	0.639963	0.323001	1.26796
fasting glucose	rs2191349	-0.0940062	-0.400188	0.212176	0.729163	0.348221	1.52685
fasting glucose	rs2657879	-0.104515	-0.394692	0.185662	0.646134	0.323897	1.28896
fasting glucose	rs2908289	-0.137016	-0.452762	0.17873	0.656871	0.302771	1.4251
fasting glucose	rs340874	-0.0947614	-0.393374	0.203852	0.657657	0.320242	1.35058
fasting glucose	rs3783347	-0.0955018	-0.393941	0.202937	0.669092	0.323895	1.38219
fasting glucose	rs3829109	-0.0935312	-0.392137	0.205074	0.694107	0.33692	1.42997
fasting glucose	rs4502156	-0.0944814	-0.396879	0.207917	0.737028	0.35993	1.50921
fasting glucose	rs4869272	-0.0745496	-0.372432	0.223332	0.708157	0.344005	1.45779
fasting glucose	rs560887	-0.0956892	-0.44953	0.258152	0.455679	0.202329	1.02626
fasting glucose	rs576674	-0.0908226	-0.389673	0.208027	0.681854	0.329779	1.40981
fasting glucose	rs6072275	-0.0845748	-0.382921	0.213772	0.662216	0.322388	1.36026
fasting glucose	rs6113722	-0.0961157	-0.394673	0.202442	0.682912	0.329696	1.41454
fasting glucose	rs6943153	-0.0884715	-0.388052	0.211109	0.662369	0.321106	1.36632
fasting glucose	rs7651090	-0.0985104	-0.395511	0.19849	0.687159	0.332591	1.41972
fasting glucose	rs7708285	-0.0860328	-0.384072	0.212006	0.676562	0.327643	1.39706
fasting glucose	rs780094	0.050525	-0.157532	0.258582	0.88752	0.478396	1.64653
fasting glucose	rs7903146	-0.0680392	-0.366377	0.230298	0.670768	0.322213	1.39637
fasting glucose	rs9368222	-0.0942214	-0.392963	0.20452	0.710421	0.348908	1.44651
fasting glucose	rs983309	-0.0802211	-0.37936	0.218918	0.672482	0.324386	1.39412
fasting insulin	rs10195252	0.811759	0.502326	1.12119	4.58647	1.52012	13.8382
fasting insulin	rs1167800	0.761438	0.467859	1.05502	3.27696	0.955078	11.2436
fasting insulin	rs1421085	0.767458	0.458402	1.07651	2.62308	0.774156	8.88779
fasting insulin	rs1530559	0.781453	0.481525	1.08138	3.43128	1.00471	11.7185
fasting insulin	rs17036328	0.785204	0.481598	1.08881	2.91819	0.870928	9.77787
fasting insulin	rs2126259	0.875306	0.612252	1.13836	3.17329	0.921418	10.9286
fasting insulin	rs2745353	0.840918	0.546452	1.13538	3.50296	1.02642	11.9548
fasting insulin	rs2943645	0.833894	0.524994	1.14279	3.31074	0.93811	11.6842
fasting insulin	rs3822072	0.847533	0.571702	1.12336	3.53496	1.05616	11.8315
fasting insulin	rs459193	0.739431	0.473749	1.00511	3.2032	0.938664	10.9309
fasting insulin	rs4846565	0.800419	0.496669	1.10417	2.92595	0.889792	9.62158
fasting insulin	rs4865796	0.791411	0.486245	1.09658	3.19725	0.93051	10.9858
fasting insulin	rs6912327	0.838184	0.546187	1.13018	4.55338	1.54019	13.4615
fasting insulin	rs731839	0.774988	0.475517	1.07446	3.22848	0.941457	11.0712
fasting insulin	rs7903146	0.785937	0.478194	1.09368	3.66388	1.06552	12.5985
fasting insulin	rs860598	0.804867	0.5022	1.10753	2.85935	0.896279	9.12205
fasting insulin	rs974801	0.790635	0.486559	1.09471	2.66291	0.853231	8.31085

## Sheet: ST 4
Supplementary Table 4. The associations of individual SNPs with obesity
Exposrue	SNP	Effect allele	Other allele	Beta.exposure	SE.exposure	P-value.exposure	F-statistics	Beta.gout	SE.gout	P-value.gout	Beta.urate	SE.urate	P-value.urate
BMI	rs1000940	G	A	0.0192	0.003	1.28e-08	40.96	-0.021	0.037	0.570598	0.012	0.006	0.0597902
BMI	rs10132280	C	A	0.023	0.003	1.14e-11	58.7778	-0.025	0.036	0.495633	0.0016	0.006	0.798219
BMI	rs1016287	T	C	0.0229	0.003	2.25e-11	58.2678	0.0046	0.035	0.896939	0.016	0.0062	0.013023
BMI	rs10182181	G	A	0.0307	0.003	8.78e-24	104.721	-0.028	0.032	0.379655	0.0018	0.0054	0.752416
BMI	rs10733682	A	G	0.0174	0.003	1.83e-08	33.64	0.054	0.033	0.109902	0.011	0.0056	0.0544264
BMI	rs10938397	G	A	0.0402	0.003	3.21e-38	179.56	0.029	0.034	0.387729	0.015	0.0059	0.0153373
BMI	rs10968576	G	A	0.0249	0.003	6.61e-14	68.89	0.02	0.034	0.568418	0.017	0.0058	0.00500046
BMI	rs11030104	A	G	0.0414	0.004	5.56e-28	107.123	0.03	0.03	0.326647	0.02	0.0065	0.00368316
BMI	rs11057405	G	A	0.0307	0.006	2.02e-08	26.1803	-0.013	0.061	0.835871	-0.012	0.01	0.278787
BMI	rs11126666	A	G	0.021	0.003	1.33e-09	49	-0.037	0.037	0.326947	-0.0041	0.0062	0.526769
BMI	rs11165643	T	C	0.022	0.003	2.07e-12	53.7778	0.0053	0.033	0.874251	0.0082	0.0054	0.151226
BMI	rs11191560	C	T	0.031	0.005	8.45e-09	38.44	0.046	0.054	0.401578	-0.0023	0.0095	0.821657
BMI	rs1167827	G	A	0.02	0.003	6.33e-10	44.4444	-0.0059	0.032	0.858959	0.023	0.006	<0.001
BMI	rs11688816	G	A	0.017	0.003	1.89e-08	32.1111	0.075	0.033	0.0243394	0.0062	0.0054	0.272903
BMI	rs11727676	T	C	0.0358	0.006	2.55e-08	35.6011	0.0054	0.076	0.944478	-0.043	0.013	0.0018335
BMI	rs11847697	T	C	0.049	0.008	3.99e-09	37.5156	0.082	0.051	0.110106	0.048	0.015	0.00178324
BMI	rs12286929	G	A	0.022	0.003	1.31e-12	53.7778	-0.024	0.032	0.471503	0.0045	0.0053	0.426679
BMI	rs12401738	A	G	0.021	0.003	1.15e-10	49	0.0022	0.034	0.949212	0.0054	0.0057	0.374813
BMI	rs12429545	A	G	0.033	0.005	1.09e-12	43.56	0.025	0.049	0.620597	0.0099	0.0082	0.255496
BMI	rs12446632	G	A	0.04	0.005	1.48e-18	64	0.1	0.047	0.0342965	0.0079	0.0078	0.341312
BMI	rs12566985	G	A	0.024	0.003	3.28e-15	64	-0.0001	0.033	0.996647	0.0041	0.0055	0.476455
BMI	rs12885454	C	A	0.021	0.003	1.94e-10	49	-0.01	0.033	0.765001	0.0001	0.0056	0.982883
BMI	rs12940622	G	A	0.018	0.003	2.49e-09	36	0.04	0.033	0.225145	0.0088	0.0054	0.120155
BMI	rs13021737	G	A	0.06	0.004	1.11e-50	225	0.055	0.043	0.205594	0.03	0.0075	<0.001
BMI	rs13078960	G	T	0.03	0.004	1.74e-14	56.25	0.037	0.04	0.36689	0.0019	0.0067	0.790624
BMI	rs13107325	T	C	0.048	0.007	1.83e-12	47.0204	-0.032	0.068	0.639	-0.03	0.011	0.0103276
BMI	rs13191362	A	G	0.028	0.005	7.34e-09	31.36	0.078	0.051	0.136419	-0.0006	0.0084	0.949497
BMI	rs1516725	C	T	0.045	0.005	1.89e-22	81	-0.011	0.048	0.820674	-0.011	0.008	0.177625
BMI	rs1528435	T	C	0.018	0.003	1.2e-08	36	0.016	0.034	0.639297	-0.0086	0.0056	0.149302
BMI	rs16851483	T	G	0.048	0.008	3.55e-10	36	0.088	0.062	0.161202	0.005	0.011	0.665069
BMI	rs16951275	T	C	0.031	0.004	1.91e-17	60.0625	-0.019	0.038	0.622181	0.0084	0.0064	0.212302
BMI	rs17024393	C	T	0.066	0.009	7.03e-14	53.7778	0.038	0.093	0.687847	0.035	0.016	0.04495
BMI	rs17094222	C	T	0.025	0.004	5.94e-11	39.0625	0.036	0.041	0.380453	0.0048	0.0067	0.49864
BMI	rs17405819	T	C	0.022	0.003	2.07e-11	53.7778	0.027	0.036	0.452124	0.022	0.0058	<0.001
BMI	rs17724992	A	G	0.019	0.004	3.42e-08	22.5625	0.0041	0.038	0.915482	0.012	0.0064	0.0629767
BMI	rs1808579	C	T	0.017	0.003	4.17e-08	32.1111	0.048	0.032	0.140387	0.0046	0.0054	0.419705
BMI	rs1928295	T	C	0.019	0.003	7.91e-10	40.1111	0.0094	0.032	0.772307	0.0008	0.0054	0.893385
BMI	rs2033732	C	T	0.019	0.004	4.89e-08	22.5625	0.011	0.038	0.774282	-0.0033	0.0063	0.621011
BMI	rs205262	G	A	0.022	0.004	1.75e-10	30.25	0.051	0.036	0.162317	0.0092	0.006	0.146734
BMI	rs2075650	A	G	0.026	0.005	1.25e-08	27.04	0.11	0.057	0.0623993	0.023	0.0086	0.00981138
BMI	rs2112347	T	G	0.026	0.003	6.19e-17	75.1111	0.008	0.033	0.811003	0.0012	0.0055	0.840527
BMI	rs2121279	T	C	0.025	0.004	2.31e-08	39.0625	0.049	0.048	0.311846	0.016	0.0079	0.0569626
BMI	rs2176598	T	C	0.02	0.004	2.97e-08	25	-0.053	0.038	0.170524	0.0067	0.0063	0.312784
BMI	rs2207139	G	A	0.045	0.004	4.13e-29	126.562	0.025	0.043	0.572084	0.029	0.0072	<0.001
BMI	rs2245368	C	T	0.032	0.006	3.19e-08	28.4444	-0.095	0.056	0.0948266	0.012	0.0096	0.225435
BMI	rs2287019	C	T	0.036	0.004	4.59e-18	81	-0.057	0.047	0.231185	-0.0002	0.0079	0.984302
BMI	rs2365389	C	T	0.02	0.003	1.63e-10	44.4444	0.028	0.033	0.391117	0.0097	0.0056	0.100361
BMI	rs2820292	C	A	0.02	0.003	1.83e-10	44.4444	0.074	0.033	0.024837	0.012	0.0054	0.0328503
BMI	rs29941	G	A	0.018	0.003	2.41e-08	36	0.038	0.035	0.282905	0.0089	0.0057	0.139757
BMI	rs3101336	C	T	0.033	0.003	2.66e-26	121	0.022	0.033	0.508137	0.019	0.0055	0.00095982
BMI	rs3736485	A	G	0.018	0.003	7.41e-09	36	0.052	0.032	0.109391	0.0087	0.0054	0.125923
BMI	rs3810291	A	G	0.028	0.004	4.81e-15	49	0.046	0.038	0.23209	0.015	0.0066	0.0300532
BMI	rs3817334	T	C	0.026	0.003	5.15e-17	75.1111	0.019	0.033	0.56713	0.0005	0.0054	0.9249
BMI	rs3849570	A	C	0.019	0.003	2.6e-08	40.1111	0.076	0.034	0.025314	0.023	0.0056	8.52727e-05
BMI	rs3888190	A	C	0.031	0.003	3.14e-23	106.778	0.016	0.033	0.622676	0.0052	0.0055	0.36827
BMI	rs4740619	T	C	0.018	0.003	4.56e-09	36	-0.015	0.032	0.656606	0.012	0.0054	0.042713
BMI	rs543874	G	A	0.048	0.004	2.62e-35	144	0.065	0.041	0.115113	0.0095	0.0069	0.194404
BMI	rs6477694	C	T	0.017	0.003	2.67e-08	32.1111	0.012	0.034	0.715319	-0.0007	0.0057	0.910138
BMI	rs6567160	C	T	0.056	0.004	3.93e-53	196	0.045	0.038	0.242652	0.027	0.0064	<0.001
BMI	rs657452	A	G	0.023	0.003	5.48e-13	58.7778	0.012	0.033	0.716308	0.0069	0.0056	0.237066
BMI	rs6804842	G	A	0.019	0.003	2.48e-09	40.1111	0.0048	0.034	0.888653	-0.0092	0.0055	0.11198
BMI	rs7138803	A	G	0.032	0.003	8.15e-24	113.778	0.037	0.033	0.273379	0.015	0.0058	0.0129888
BMI	rs7141420	T	C	0.024	0.003	1.23e-14	64	-0.023	0.032	0.480839	0.0082	0.0054	0.152294
BMI	rs7243357	T	G	0.022	0.004	3.86e-08	30.25	0.054	0.045	0.231084	0.025	0.0072	0.000830214
BMI	rs758747	T	C	0.023	0.004	7.47e-10	33.0625	0.0056	0.039	0.887272	0.0045	0.0067	0.530156
BMI	rs7599312	G	A	0.022	0.003	1.17e-10	53.7778	0.058	0.037	0.12134	0.0086	0.006	0.175624
BMI	rs7899106	G	A	0.04	0.007	2.96e-08	32.6531	0.11	0.073	0.13998	0.023	0.013	0.0875004
BMI	rs7903146	C	T	0.023	0.003	1.11e-11	58.7778	-0.0014	0.035	0.969528	0.018	0.0059	0.00371587
BMI	rs9400239	C	T	0.019	0.003	1.61e-08	40.1111	-0.014	0.035	0.687847	0.0048	0.0058	0.434429
BMI	rs9925964	A	G	0.019	0.003	8.11e-10	40.1111	-0.01	0.033	0.757595	-0.0012	0.0059	0.849437
WHRadjBMI	rs10195252	T	C	0.027	0.004	5.87e-15	45.5625	-0.045	0.033	0.172853	0.012	0.0055	0.0398951
WHRadjBMI	rs10245353	A	C	0.035	0.004	8.41e-16	76.5625	0.026	0.042	0.535316	-0.011	0.0069	0.132965
WHRadjBMI	rs10804591	A	C	0.025	0.004	6.57e-09	39.0625	0.052	0.04	0.202163	0.0029	0.0066	0.683608
WHRadjBMI	rs10842707	T	C	0.032	0.004	4.4e-16	64	-0.041	0.039	0.297933	-0.0079	0.0066	0.25672
WHRadjBMI	rs10919388	C	A	0.024	0.004	3.18e-09	36	-0.0006	0.035	0.986786	0.0001	0.0059	0.982883
WHRadjBMI	rs10991437	A	C	0.031	0.005	1.02e-08	38.44	-0.019	0.052	0.72194	0.012	0.0085	0.189384
WHRadjBMI	rs11231693	A	G	0.041	0.008	4.48e-08	26.2656	0.04	0.073	0.587931	0.038	0.013	0.00452647
WHRadjBMI	rs12608504	A	G	0.022	0.004	8.79e-10	30.25	0.0018	0.032	0.954932	0.016	0.0056	0.0073151
WHRadjBMI	rs12679556	G	T	0.027	0.004	2.14e-11	45.5625	-0.028	0.038	0.463852	0.0017	0.0062	0.802301
WHRadjBMI	rs1294410	C	T	0.031	0.004	2.03e-18	60.0625	-0.0082	0.034	0.810509	-0.0073	0.0056	0.222132
WHRadjBMI	rs1358980	T	C	0.039	0.004	3.11e-27	95.0625	0.0017	0.0074	0.824622	0.0067	0.0063	0.314592
WHRadjBMI	rs1385167	G	A	0.029	0.005	1.85e-09	33.64	0.019	0.026	0.462858	0.018	0.0081	0.0405135
WHRadjBMI	rs1440372	C	T	0.024	0.004	1.13e-10	36	0.004	0.036	0.91272	0.0072	0.006	0.253555
WHRadjBMI	rs1443512	A	C	0.028	0.004	6.94e-13	49	0.056	0.038	0.146892	-0.0059	0.0063	0.372336
WHRadjBMI	rs1569135	A	G	0.021	0.003	5.61e-10	49	-0.042	0.032	0.191461	-0.0039	0.0053	0.489793
WHRadjBMI	rs17451107	T	C	0.026	0.004	1.14e-12	42.25	0.022	0.035	0.545427	-0.014	0.0058	0.0174643
WHRadjBMI	rs17819328	G	T	0.021	0.004	2.43e-09	27.5625	-0.044	0.035	0.215575	0.01	0.0058	0.0873333
WHRadjBMI	rs1936805	T	C	0.043	0.003	3.56e-35	205.444	0.0004	0.033	0.990632	0.0014	0.0054	0.80866
WHRadjBMI	rs224333	G	A	0.02	0.004	2.57e-08	25	-0.0093	0.035	0.793632	-0.0019	0.0058	0.760405
WHRadjBMI	rs2294239	A	G	0.025	0.004	7.24e-13	39.0625	-0.0083	0.034	0.807548	0.0024	0.0055	0.677972
WHRadjBMI	rs2645294	T	C	0.031	0.004	1.69e-19	60.0625	-0.021	0.033	0.53482	-0.0071	0.0054	0.220376
WHRadjBMI	rs2820443	T	C	0.035	0.004	5.26e-21	76.5625	0.049	0.037	0.194491	0.014	0.006	0.0322931
WHRadjBMI	rs303084	A	G	0.023	0.004	3.88e-08	33.0625	-0.0085	0.039	0.830049	0.0069	0.0066	0.322615
WHRadjBMI	rs4081724	G	A	0.035	0.005	7.38e-12	49	-0.025	0.049	0.618125	0.0097	0.0082	0.263549
WHRadjBMI	rs4646404	G	A	0.027	0.004	1.36e-11	45.5625	-0.0002	0.039	0.99645	-0.0007	0.0065	0.916006
WHRadjBMI	rs4765219	C	A	0.028	0.004	1.56e-15	49	0.0038	0.034	0.912622	0.01	0.0056	0.0752783
WHRadjBMI	rs6090583	A	G	0.022	0.003	6.17e-11	53.7778	0.0083	0.033	0.806265	0.006	0.0054	0.291837
WHRadjBMI	rs6556301	T	G	0.022	0.004	2.58e-08	30.25	-0.0077	0.026	0.770135	-0.0069	0.0061	0.286482
WHRadjBMI	rs714515	G	A	0.027	0.003	4.38e-15	81	0.012	0.032	0.712553	-0.0041	0.0053	0.463191
WHRadjBMI	rs7705502	A	G	0.027	0.004	4.66e-14	45.5625	-0.013	0.035	0.719172	-0.0093	0.0058	0.131667
WHRadjBMI	rs7801581	T	C	0.027	0.004	3.68e-10	45.5625	-0.081	0.042	0.0568526	-0.0011	0.007	0.884864
WHRadjBMI	rs8030605	A	G	0.03	0.005	8.77e-09	36	0.026	0.05	0.610305	0.0014	0.0085	0.872458
WHRadjBMI	rs8042543	C	T	0.026	0.004	1.16e-09	42.25	0.086	0.044	0.0560738	0.016	0.0076	0.0490456
WHRadjBMI	rs905938	T	C	0.025	0.004	7.34e-10	39.0625	-0.11	0.039	0.00407718	-0.013	0.0067	0.0658476
WHRadjBMI	rs979012	T	C	0.027	0.004	3.34e-14	45.5625	-0.058	0.034	0.094796	-0.012	0.0057	0.0478553
WHRadjBMI	rs9991328	T	C	0.019	0.003	4.45e-08	40.1111	-0.005	0.033	0.882241	-0.0003	0.0053	0.95101

## Sheet: ST 5
Supplementary Table 5. Leave-one-out analysis for IVW MR of obesity on gout risk or serum urate level
Exposure	SNP	serum urate			gout
		IVE	LCI	UCI	IVW_OR	LCI	UCI
BMI	rs1000940	0.314867	0.231165	0.398569	2.06576	1.50005	2.84482
BMI	rs10132280	0.320215	0.236336	0.404093	2.08002	1.50947	2.86622
BMI	rs1016287	0.31324	0.22968	0.396801	2.05166	1.48874	2.82743
BMI	rs10182181	0.324181	0.240057	0.408305	2.12524	1.53875	2.93527
BMI	rs10733682	0.314957	0.231285	0.398629	2.00429	1.45541	2.76019
BMI	rs10938397	0.3152	0.230066	0.400335	2.03858	1.4731	2.82114
BMI	rs10968576	0.312013	0.228424	0.395602	2.03695	1.47737	2.80847
BMI	rs11030104	0.311886	0.227241	0.396532	2.03752	1.46912	2.82583
BMI	rs11057405	0.322661	0.239988	0.405333	2.05549	1.49263	2.8306
BMI	rs11126666	0.321969	0.238764	0.405174	2.0834	1.51248	2.86982
BMI	rs11165643	0.316617	0.232447	0.400787	2.05102	1.4882	2.8267
BMI	rs11191560	0.320621	0.237071	0.404171	2.02574	1.47058	2.79048
BMI	rs1167827	0.310067	0.228146	0.391988	2.06112	1.49587	2.83996
BMI	rs11688816	0.316974	0.233018	0.400931	1.98685	1.44274	2.73617
BMI	rs11727676	0.326436	0.247341	0.405531	2.0464	1.48624	2.81768
BMI	rs11847697	0.311787	0.229057	0.394517	1.99104	1.44168	2.74974
BMI	rs12286929	0.318879	0.234733	0.403025	2.08667	1.51388	2.87619
BMI	rs12401738	0.317987	0.233917	0.402057	2.05222	1.48947	2.82759
BMI	rs12429545	0.317565	0.233396	0.401734	2.03842	1.479	2.80945
BMI	rs12446632	0.319852	0.235446	0.404257	1.96951	1.42733	2.71765
BMI	rs12566985	0.319551	0.235396	0.403706	2.0604	1.49446	2.84066
BMI	rs12885454	0.320808	0.237077	0.404539	2.06598	1.4993	2.84683
BMI	rs12940622	0.315844	0.23193	0.399759	2.01524	1.46315	2.77564
BMI	rs13021737	0.307751	0.222555	0.392947	2.01706	1.45384	2.79846
BMI	rs13078960	0.321377	0.237427	0.405326	2.02355	1.46752	2.79026
BMI	rs13107325	0.331543	0.251962	0.411125	2.07748	1.50705	2.86383
BMI	rs13191362	0.320303	0.236643	0.403964	2.00581	1.45628	2.7627
BMI	rs1516725	0.331552	0.249639	0.413465	2.08656	1.51114	2.88111
BMI	rs1528435	0.3238	0.241583	0.406016	2.03685	1.47895	2.8052
BMI	rs16851483	0.320555	0.236524	0.404587	2.00302	1.4524	2.76239
BMI	rs16951275	0.318207	0.233808	0.402606	2.08859	1.51401	2.88123
BMI	rs17024393	0.31448	0.23049	0.39847	2.04331	1.48222	2.81679
BMI	rs17094222	0.318719	0.234682	0.402755	2.02484	1.46966	2.78975
BMI	rs17405819	0.309599	0.227304	0.391894	2.02908	1.47273	2.79561
BMI	rs17724992	0.315169	0.231475	0.398863	2.04629	1.486	2.81784
BMI	rs1808579	0.317707	0.233751	0.401664	2.00739	1.45755	2.76464
BMI	rs1928295	0.320026	0.236233	0.403818	2.04372	1.48349	2.81554
BMI	rs2033732	0.32085	0.2375	0.404199	2.04135	1.48241	2.81103
BMI	rs205262	0.316275	0.232233	0.400317	2.0071	1.45677	2.76533
BMI	rs2075650	0.313272	0.230122	0.396422	2.00018	1.45278	2.75385
BMI	rs2112347	0.322152	0.238222	0.406082	2.05338	1.48877	2.8321
BMI	rs2121279	0.314804	0.231117	0.398491	2.02122	1.46766	2.78356
BMI	rs2176598	0.317203	0.233236	0.40117	2.09083	1.51817	2.87949
BMI	rs2207139	0.307069	0.223289	0.390848	2.04912	1.48261	2.8321
BMI	rs2245368	0.316839	0.232847	0.400831	2.10606	1.5289	2.90108
BMI	rs2287019	0.322657	0.238921	0.406393	2.11476	1.5335	2.91633
BMI	rs2365389	0.315659	0.231699	0.399619	2.02582	1.47039	2.79104
BMI	rs2820292	0.314288	0.230493	0.398082	1.98058	1.43756	2.72872
BMI	rs29941	0.315955	0.232075	0.399836	2.01952	1.46647	2.78115
BMI	rs3101336	0.309881	0.225708	0.394054	2.04209	1.47814	2.82119
BMI	rs3736485	0.315893	0.231973	0.399813	2.00239	1.45371	2.75816
BMI	rs3810291	0.314235	0.230236	0.398234	2.01206	1.45931	2.77418
BMI	rs3817334	0.32283	0.238986	0.406674	2.03892	1.47829	2.81216
BMI	rs3849570	0.309254	0.227727	0.390782	1.98441	1.44068	2.73335
BMI	rs3888190	0.321143	0.236645	0.40564	2.04914	1.48401	2.82948
BMI	rs4740619	0.314291	0.230651	0.39793	2.06634	1.50013	2.84625
BMI	rs543874	0.322026	0.236957	0.407094	1.99087	1.43871	2.75495
BMI	rs6477694	0.319847	0.236223	0.403471	2.03962	1.48116	2.80866
BMI	rs6567160	0.306882	0.221233	0.39253	2.02826	1.46041	2.81691
BMI	rs657452	0.317574	0.233383	0.401765	2.04461	1.48328	2.81837
BMI	rs6804842	0.324871	0.242915	0.406827	2.04737	1.48639	2.82007
BMI	rs7138803	0.313663	0.229206	0.398119	2.01657	1.46006	2.78521
BMI	rs7141420	0.316963	0.232677	0.401248	2.0917	1.51694	2.88423
BMI	rs7243357	0.311338	0.229079	0.393597	2.01704	1.46483	2.77743
BMI	rs758747	0.318472	0.234494	0.402449	2.04844	1.48694	2.82198
BMI	rs7599312	0.316564	0.232504	0.400623	2.00281	1.45378	2.75918
BMI	rs7899106	0.315427	0.231647	0.399207	2.00652	1.4568	2.76366
BMI	rs7903146	0.311765	0.228514	0.395015	2.05786	1.49324	2.83597
BMI	rs9400239	0.317889	0.233912	0.401866	2.06291	1.49778	2.84126
BMI	rs9925964	0.320445	0.236868	0.404021	2.06203	1.49691	2.84049
WHRadjBMI	rs10195252	0.0284384	-0.08	0.136877	0.973662	0.73239	1.29442
WHRadjBMI	rs10245353	0.0552191	-0.05382	0.164258	0.940672	0.707522	1.25065
WHRadjBMI	rs10804591	0.0407026	-0.0698559	0.151261	0.9352	0.704046	1.24225
WHRadjBMI	rs10842707	0.0518108	-0.0580514	0.161673	0.968472	0.728478	1.28753
WHRadjBMI	rs10919388	0.0430664	-0.0677021	0.153835	0.951436	0.715608	1.26498
WHRadjBMI	rs10991437	0.035777	-0.0736012	0.145155	0.955671	0.719379	1.26958
WHRadjBMI	rs11231693	0.0299526	-0.0745532	0.134458	0.945242	0.711765	1.2553
WHRadjBMI	rs12608504	0.0273736	-0.0779032	0.13265	0.950426	0.714867	1.26361
WHRadjBMI	rs12679556	0.0416292	-0.0693392	0.152598	0.961699	0.723748	1.27788
WHRadjBMI	rs1294410	0.0543618	-0.0557398	0.164463	0.955276	0.717832	1.27126
WHRadjBMI	rs1358980	0.0349962	-0.077027	0.147019	0.837663	0.542018	1.29457
WHRadjBMI	rs1385167	0.031835	-0.0755015	0.139172	0.934007	0.701338	1.24386
WHRadjBMI	rs1440372	0.0364013	-0.0735619	0.146365	0.949748	0.714455	1.26253
WHRadjBMI	rs1443512	0.0492238	-0.0608773	0.159325	0.929634	0.699538	1.23542
WHRadjBMI	rs1569135	0.0471974	-0.0629255	0.15732	0.968604	0.729107	1.28677
WHRadjBMI	rs17451107	0.058635	-0.0473135	0.164583	0.941815	0.708685	1.25164
WHRadjBMI	rs17819328	0.0342404	-0.0744702	0.142951	0.966478	0.727659	1.28368
WHRadjBMI	rs1936805	0.0431004	-0.0715125	0.157713	0.949618	0.711586	1.26727
WHRadjBMI	rs224333	0.0444575	-0.0658062	0.154721	0.954376	0.718296	1.26805
WHRadjBMI	rs2294239	0.040615	-0.070448	0.151678	0.954731	0.718065	1.2694
WHRadjBMI	rs2645294	0.0550188	-0.055212	0.165249	0.962913	0.72384	1.28095
WHRadjBMI	rs2820443	0.0246733	-0.0841363	0.133483	0.925846	0.69595	1.23168
WHRadjBMI	rs303084	0.0378185	-0.07204	0.147677	0.95389	0.717823	1.26759
WHRadjBMI	rs4081724	0.0361646	-0.0740102	0.146339	0.958481	0.721315	1.27363
WHRadjBMI	rs4646404	0.0438342	-0.0669481	0.154617	0.951263	0.71546	1.26478
WHRadjBMI	rs4765219	0.031005	-0.0785801	0.14059	0.949146	0.713509	1.2626
WHRadjBMI	rs6090583	0.0368152	-0.073327	0.146958	0.947882	0.713232	1.25973
WHRadjBMI	rs6556301	0.0486448	-0.0606641	0.157954	0.956002	0.718708	1.27164
WHRadjBMI	rs714515	0.0493429	-0.0614493	0.160135	0.944623	0.710456	1.25597
WHRadjBMI	rs7705502	0.0540231	-0.0547398	0.162786	0.956836	0.719737	1.27204
WHRadjBMI	rs7801581	0.0439106	-0.0666712	0.154493	0.976342	0.734969	1.29698
WHRadjBMI	rs8030605	0.042106	-0.0683633	0.152575	0.945108	0.71157	1.25529
WHRadjBMI	rs8042543	0.0328361	-0.0747531	0.140425	0.928564	0.699136	1.23328
WHRadjBMI	rs905938	0.0531244	-0.0542071	0.160456	0.988059	0.743795	1.31254
WHRadjBMI	rs979012	0.0576295	-0.0496068	0.164866	0.978602	0.736192	1.30083
WHRadjBMI	rs9991328	0.0432237	-0.0672449	0.153692	0.953081	0.717186	1.26656

## Sheet: ST 6
Supplementary Table 6. The associations of individual SNPs with serum lipid
Exposrue	SNP	Effect allele	Other allele	Beta.exposure	SE.exposure	P-value.exposure	F-statistics	Beta.gout	SE.gout	P-value.gout	Beta.urate	SE.urate	P-value.urate
HDL	rs10019888	G	A	-0.027	0.0046	4.9e-08	34.4518	0.063	0.043	0.154406	-0.0036	0.0072	0.633286
HDL	rs10087900	A	G	-0.0231	0.0036	2.17e-09	41.1736	0.0029	0.037	0.937871	-0.0042	0.0059	0.495044
HDL	rs102275	C	T	-0.0391	0.0035	6.4e-28	124.801	-0.0098	0.034	0.776553	0.019	0.0057	0.00193326
HDL	rs103294	T	C	0.0523	0.0044	3.99e-30	141.286	-0.085	0.045	0.0593936	0.0048	0.0072	0.528898
HDL	rs10468017	T	C	0.1179	0.0038	1.21e-188	962.632	-0.01	0.038	0.789782	-0.016	0.0062	0.0126221
HDL	rs1047891	A	C	-0.0269	0.0039	8.73e-10	47.5746	-0.032	0.04	0.424973	-0.026	0.0067	<0.001
HDL	rs10761771	C	T	0.0198	0.0034	4.12e-09	33.9135	-0.038	0.032	0.232493	-0.0086	0.0054	0.135124
HDL	rs10808546	T	C	0.0409	0.0034	4.11e-30	144.707	0.04	0.033	0.229071	-0.0091	0.0054	0.10855
HDL	rs11045163	G	A	0.0217	0.0035	3.2e-09	38.44	0.0045	0.033	0.89398	0.0011	0.0057	0.861944
HDL	rs11065987	G	A	-0.0222	0.0035	1.23e-09	40.2318	0.044	0.034	0.205089	0.033	0.0057	<0.001
HDL	rs11765979	C	A	0.0412	0.0048	3.11e-17	73.6736	0.0003	0.032	0.993294	-0.0039	0.0055	0.496113
HDL	rs11789603	T	C	0.06	0.006	3.69e-21	100	0.0058	0.056	0.918047	-0.013	0.0094	0.20285
HDL	rs12133576	G	A	-0.0243	0.0035	6.15e-11	48.2033	-0.0028	0.034	0.934123	0.015	0.0056	0.0117392
HDL	rs12145743	G	T	0.0203	0.0036	1.8e-08	31.7971	-0.04	0.035	0.251094	0.0035	0.0056	0.552778
HDL	rs12412743	T	C	-0.0291	0.0045	1.31e-09	41.8178	0.067	0.04	0.0966518	0.008	0.0073	0.301016
HDL	rs12740374	T	G	0.0343	0.0041	1.69e-15	69.9875	-0.0023	0.039	0.954045	0.0061	0.0067	0.385699
HDL	rs12748152	T	C	-0.0506	0.0062	9.74e-16	66.6067	0.074	0.059	0.213862	0.032	0.01	0.00258494
HDL	rs12801636	A	G	0.0235	0.0042	3.15e-08	31.3067	-0.093	0.041	0.024657	-0.024	0.0067	0.00069759
HDL	rs13076253	C	A	-0.0283	0.0048	4.96e-09	34.7609	0.017	0.049	0.730138	0.0027	0.0078	0.746994
HDL	rs13099479	A	G	0.036	0.0062	1.82e-08	33.7149	0.11	0.057	0.0592175	0.034	0.0096	0.000890369
HDL	rs13107325	T	C	-0.0708	0.0078	1.06e-15	82.3905	-0.032	0.068	0.639	-0.03	0.011	0.0103276
HDL	rs13702	C	T	0.1058	0.0038	1.28e-160	775.183	0.013	0.036	0.724805	-0.022	0.0059	<0.001
HDL	rs1515110	T	G	-0.0323	0.0035	8.04e-18	85.1665	0.022	0.034	0.520936	0.0091	0.0055	0.121136
HDL	rs1689797	A	C	-0.0358	0.0036	2.85e-21	98.892	0.044	0.034	0.205594	0.0036	0.0056	0.550364
HDL	rs16942887	A	G	0.0831	0.0051	8.28e-54	265.498	-0.038	0.05	0.452124	-0.01	0.0082	0.240453
HDL	rs16965220	A	C	0.0219	0.0037	7.91e-09	35.0336	-0.011	0.036	0.759175	-0.0027	0.0061	0.67931
HDL	rs17145738	T	C	0.0408	0.0053	4.95e-13	59.2609	-0.17	0.053	0.00148269	-0.052	0.0083	<0.001
HDL	rs17173637	C	T	-0.0363	0.0057	1.9e-08	40.5568	0.038	0.058	0.520242	0.021	0.0098	0.039919
HDL	rs181360	G	T	-0.0376	0.0042	9.24e-18	80.1451	-0.028	0.041	0.498511	0.012	0.0067	0.0870964
HDL	rs1866956	T	C	0.0217	0.0037	7.96e-10	34.3966	-0.044	0.036	0.23521	-0.0085	0.0059	0.173937
HDL	rs1877031	A	G	0.0336	0.0036	1.2e-19	87.1111	-0.057	0.033	0.0937303	-0.014	0.0056	0.0179916
HDL	rs1883025	T	C	-0.0698	0.0041	1.5e-65	289.83	0.02	0.038	0.6108	0.0004	0.0066	0.951767
HDL	rs1936800	T	C	-0.02	0.0034	3.05e-10	34.6021	0.016	0.033	0.623072	0.0009	0.0055	0.883728
HDL	rs1980493	C	T	-0.0318	0.0048	3.76e-10	43.8906	0.034	0.044	0.443872	0.027	0.0075	0.000787445
HDL	rs2013208	T	C	0.0254	0.0036	8.92e-12	49.7809	-0.032	0.032	0.325747	-0.0081	0.0053	0.154534
HDL	rs205262	G	A	-0.0283	0.0039	3.88e-13	52.6555	0.051	0.036	0.162317	0.0092	0.006	0.146734
HDL	rs2066714	C	T	0.0453	0.0071	7.26e-10	40.708	-0.036	0.05	0.470807	-0.012	0.0081	0.147269
HDL	rs2075650	G	A	-0.0554	0.0051	9.72e-26	117.999	-0.11	0.057	0.0623993	-0.023	0.0086	0.00981138
HDL	rs2241210	G	A	0.0332	0.0035	2.49e-20	89.9788	0.0008	0.032	0.979784	0.0034	0.0053	0.545631
HDL	rs2241770	C	T	-0.0989	0.0057	6.78e-60	301.053	0.13	0.053	0.0140204	0.0028	0.009	0.771813
HDL	rs2250802	A	G	-0.034	0.0038	2.02e-17	80.0554	0.043	0.036	0.241847	0.0059	0.0059	0.344104
HDL	rs2278236	A	G	0.0331	0.0035	3.18e-18	89.4376	0.0059	0.034	0.861228	0.0057	0.0057	0.347592
HDL	rs2293889	G	T	0.0312	0.0035	4.27e-17	79.4645	0.034	0.033	0.308844	0.0006	0.0054	0.911936
HDL	rs2454722	G	A	0.0351	0.0044	3.31e-14	63.6369	0.054	0.041	0.200751	-0.0019	0.0073	0.810558
HDL	rs2602836	G	A	-0.0192	0.0034	4.96e-08	31.8893	0.027	0.032	0.410739	0.0018	0.0054	0.748992
HDL	rs2606736	T	C	-0.0246	0.0043	4.8e-08	32.729	0.038	0.036	0.297632	0.015	0.0059	0.0157384
HDL	rs2642438	G	A	0.0303	0.0039	7.78e-14	60.3609	0.0055	0.037	0.882833	-0.0065	0.006	0.307257
HDL	rs2925979	C	T	0.0351	0.0037	1.32e-19	89.9934	-0.01	0.036	0.780107	0.0024	0.006	0.705081
HDL	rs3741414	T	C	0.0296	0.004	6.1e-14	54.76	-0.16	0.041	<0.001	-0.071	0.007	<0.001
HDL	rs3822072	A	G	-0.0251	0.0034	4.06e-12	54.4991	-0.0083	0.033	0.80439	-0.0054	0.0056	0.360029
HDL	rs3861397	G	A	-0.024	0.0036	8.4e-11	44.4444	0.027	0.034	0.435319	0.015	0.0057	0.0113021
HDL	rs4142995	T	G	-0.0263	0.0037	9.36e-12	50.5252	0.013	0.033	0.703166	0.013	0.0054	0.0195903
HDL	rs4148005	G	T	-0.0283	0.0036	5.74e-14	61.7971	0.0031	0.035	0.93077	0.013	0.0058	0.0282996
HDL	rs4240624	A	G	0.0818	0.0058	1.32e-45	198.907	-0.043	0.058	0.460572	0.0088	0.0096	0.382238
HDL	rs424346	T	C	0.0679	0.0113	4.84e-08	36.1063	0.093	0.097	0.341935	-0.0035	0.016	0.831805
HDL	rs4379922	C	T	0.0247	0.0036	9.56e-12	47.0748	0.018	0.035	0.609415	-0.0073	0.0061	0.257945
HDL	rs4465830	G	A	-0.0597	0.0044	5.17e-40	184.096	-0.0009	0.042	0.983334	-0.0049	0.0073	0.521538
HDL	rs4650994	A	G	-0.021	0.0034	6.7e-09	38.1488	-0.024	0.032	0.473787	0.0094	0.0053	0.0964495
HDL	rs4660293	G	A	-0.0353	0.004	2.86e-18	77.8806	0.037	0.036	0.314347	0.0042	0.0063	0.526962
HDL	rs4846914	A	G	0.0479	0.0034	3.51e-41	198.478	-0.017	0.033	0.610305	0.0038	0.0055	0.510581
HDL	rs4917014	G	T	0.0222	0.0036	1.03e-08	38.0278	0.0046	0.034	0.895459	-0.0016	0.0057	0.788818
HDL	rs492571	C	T	-0.0663	0.009	1.27e-12	54.2678	0.16	0.076	0.042261	0.0067	0.013	0.625711
HDL	rs4939883	C	T	0.0799	0.0045	1.8e-66	315.26	-0.053	0.042	0.2188	-0.006	0.0071	0.429525
HDL	rs4969178	G	A	0.0263	0.0035	1.53e-12	56.4645	0.045	0.034	0.189238	-0.0015	0.0056	0.803725
HDL	rs4983559	A	G	-0.0197	0.0036	9.57e-09	29.9452	-0.03	0.035	0.401677	0.0064	0.0061	0.322615
HDL	rs499974	A	C	-0.0263	0.0044	1.12e-08	35.7278	0.055	0.042	0.196713	0.014	0.007	0.0558959
HDL	rs6031587	T	C	-0.0488	0.0074	1.92e-09	43.4887	-0.0001	0.082	0.999408	-0.041	0.014	0.00578216
HDL	rs633695	G	A	0.0885	0.0054	7.82e-58	268.596	-0.0061	0.036	0.86843	-0.011	0.006	0.0892648
HDL	rs6450176	A	G	-0.0254	0.0039	6.87e-10	42.4168	-0.0044	0.038	0.909762	0.01	0.0062	0.118714
HDL	rs6567160	C	T	-0.0257	0.0041	2.92e-09	39.2915	0.045	0.038	0.242652	0.027	0.0064	<0.001
HDL	rs676210	A	G	0.066	0.004	2.34e-54	272.25	0.03	0.039	0.453814	-0.0036	0.0064	0.593155
HDL	rs6805251	C	T	-0.02	0.0035	1.33e-08	32.6531	0.02	0.033	0.556925	0.013	0.0055	0.0254824
HDL	rs686030	A	C	0.055	0.0049	4.29e-27	125.989	0.0093	0.047	0.84416	0.0034	0.0077	0.674054
HDL	rs687339	T	C	-0.0316	0.0042	7.11e-13	56.6077	-0.01	0.039	0.800935	0.0014	0.0064	0.841949
HDL	rs702485	G	A	0.0243	0.0034	6.45e-12	51.0804	0.012	0.033	0.711862	0.005	0.0055	0.390246
HDL	rs7306660	A	G	-0.0345	0.0036	3.34e-19	91.8403	-0.011	0.034	0.759964	0.0049	0.0057	0.415969
HDL	rs731839	A	G	0.022	0.0037	3.44e-09	35.3543	-0.023	0.035	0.528672	-0.019	0.0058	0.00215884
HDL	rs737337	C	T	-0.0565	0.0061	4.56e-17	85.7901	-0.073	0.062	0.244561	0.019	0.01	0.0891744
HDL	rs7607980	C	T	0.0447	0.0052	1.81e-15	73.8939	0.049	0.048	0.315447	-0.032	0.0081	<0.001
HDL	rs838876	G	A	-0.0493	0.0039	7.32e-33	159.796	0.031	0.038	0.409445	-0.0003	0.0063	0.962644
HDL	rs9457931	G	A	-0.0552	0.0073	7.3e-13	57.1785	0.098	0.078	0.215676	-0.012	0.013	0.384711
HDL	rs970548	C	A	0.0258	0.0039	1.71e-10	43.7633	-0.016	0.037	0.66155	0.022	0.0061	0.000820144
HDL	rs998584	A	C	-0.026	0.0038	2.27e-11	46.8144	0.056	0.036	0.133162	0.012	0.0065	0.0768387
HDL	rs9989419	G	A	0.1473	0.0036	1e-200	1674.17	-0.031	0.036	0.398391	0.001	0.0061	0.880982
LDL	rs10195252	C	T	-0.0238	0.0039	3.81e-08	37.2413	0.045	0.033	0.172853	-0.012	0.0055	0.0398951
LDL	rs10490626	A	G	-0.0508	0.0069	1.7e-12	54.2037	-0.037	0.061	0.548006	-0.0031	0.01	0.770673
LDL	rs10832962	T	C	0.032	0.004	6.62e-14	64	-0.097	0.037	0.00922975	-0.0066	0.0061	0.300613
LDL	rs10893499	A	G	0.0521	0.0053	3.86e-21	96.6326	0.053	0.047	0.266958	0.0047	0.0079	0.570336
LDL	rs10903129	G	A	0.0328	0.0037	3.03e-17	78.5858	-0.0086	0.03	0.775466	0.0061	0.0053	0.278381
LDL	rs10947332	A	G	0.0504	0.0056	6.97e-18	81	0.12	0.05	0.0172342	0.021	0.0083	0.0191069
LDL	rs11563251	T	C	0.0345	0.0062	4.5e-08	30.9638	0.025	0.057	0.664912	-0.018	0.0094	0.0642288
LDL	rs1169288	C	A	0.0375	0.004	6.45e-21	87.8906	-0.028	0.035	0.436712	-0.026	0.0059	<0.001
LDL	rs12066643	T	C	-0.0389	0.0064	1.06e-08	36.9436	0.052	0.063	0.416513	-0.016	0.011	0.149195
LDL	rs1250229	C	T	0.0243	0.0042	3.13e-08	33.4745	-0.014	0.038	0.713145	0.0036	0.0062	0.589595
LDL	rs12721109	A	G	-0.4462	0.0183	2.99e-122	594.507	0.24	0.14	0.0870342	0.0042	0.025	0.871132
LDL	rs12748152	T	C	0.0499	0.0066	3.21e-12	57.1628	0.074	0.059	0.213862	0.032	0.01	0.00258494
LDL	rs12916	C	T	0.0733	0.0038	7.79e-78	372.084	-0.031	0.033	0.361602	0.0028	0.0056	0.636545
LDL	rs13206249	A	G	-0.0378	0.0062	4.53e-08	37.1707	0.032	0.038	0.408449	0.0066	0.0065	0.332923
LDL	rs13277801	T	C	-0.0338	0.0038	3.99e-17	79.1163	0.0057	0.034	0.865767	0.0048	0.0056	0.413117
LDL	rs1367117	A	G	0.1186	0.004	9.48e-183	879.122	0.0011	0.036	0.975938	0.0032	0.006	0.615157
LDL	rs1408272	G	T	-0.052	0.0083	3.68e-09	39.251	0.21	0.075	0.00690431	0.046	0.013	0.0010854
LDL	rs1564348	C	T	0.0481	0.005	2.76e-21	92.5444	-0.098	0.045	0.0324146	-0.003	0.0075	0.709181
LDL	rs16831243	T	C	0.0378	0.0055	9.06e-12	47.2344	0.026	0.047	0.592486	-0.0024	0.0075	0.760311
LDL	rs16891156	C	A	0.0965	0.0171	8.23e-09	31.8466	0.24	0.23	0.30474
LDL	rs17404153	T	G	-0.0336	0.0054	1.83e-09	38.716	0.065	0.049	0.194794	-0.012	0.0083	0.167386
LDL	rs174583	T	C	-0.0522	0.0038	7e-41	188.701	-0.003	0.034	0.93146	0.018	0.0059	0.00477397
LDL	rs1800961	T	C	-0.0685	0.0106	6.03e-10	41.7609	-0.16	0.11	0.165459	-0.08	0.019	<0.001
LDL	rs1801689	C	A	0.1028	0.0139	9.81e-12	54.6961	0.14	0.15	0.359207
LDL	rs1883025	T	C	-0.0296	0.0044	6.14e-11	45.2562	0.02	0.038	0.6108	0.0004	0.0066	0.951767
LDL	rs2000999	A	G	0.065	0.0046	4.22e-41	199.669	-0.011	0.041	0.788497	-0.011	0.0068	0.140295
LDL	rs2030746	T	C	0.0214	0.0038	8.6e-09	31.7147	-0.01	0.034	0.769543	-0.034	0.0058	<0.001
LDL	rs2073547	G	A	0.0485	0.0049	1.92e-21	97.9696	0.048	0.05	0.336141	-0.0089	0.0084	0.315997
LDL	rs2228603	T	C	-0.104	0.0072	4.43e-44	208.642	0.025	0.064	0.701387	0.011	0.011	0.327922
LDL	rs2315065	A	C	0.1102	0.0158	5.23e-12	48.6462	0.069	0.087	0.435319	0.028	0.014	0.0571966
LDL	rs2328223	C	A	0.0299	0.005	5.63e-09	35.7604	0.0005	0.05	0.9929	-0.016	0.0082	0.0602684
LDL	rs2390536	A	G	0.0223	0.0038	2.04e-08	34.4384	-0.022	0.033	0.506153	0.0013	0.0057	0.827538
LDL	rs2419604	G	A	-0.0302	0.004	7.49e-14	57.0025	0.044	0.036	0.225447	0.0067	0.0058	0.277469
LDL	rs247616	T	C	-0.0547	0.0041	2.57e-37	177.995	-0.01	0.038	0.788103	0.0066	0.0062	0.314592
LDL	rs2495495	C	T	-0.0342	0.0059	3.52e-08	33.6007	-0.096	0.058	0.100445	0.018	0.011	0.106533
LDL	rs2587534	A	G	0.0391	0.0037	8.06e-25	111.673	-0.023	0.032	0.476568	-0.019	0.0054	0.00111663
LDL	rs2642438	G	A	0.0352	0.0042	7.32e-16	70.2404	0.0055	0.037	0.882833	-0.0065	0.006	0.307257
LDL	rs267733	G	A	-0.0331	0.0053	5.29e-09	39.0036	0.0021	0.049	0.966175	0.0087	0.008	0.303433
LDL	rs2710642	A	G	0.0239	0.0038	6.09e-09	39.5575	0.042	0.034	0.232895	0.0051	0.0056	0.389159
LDL	rs2737252	A	G	-0.0314	0.0041	7.04e-14	58.6532	0.001	0.036	0.97722	0.0054	0.006	0.394295
LDL	rs2886232	C	T	-0.0451	0.0064	3.88e-11	49.6584	-0.065	0.06	0.287415	0.019	0.0098	0.065004
LDL	rs2965157	C	T	-0.1886	0.0112	7.29e-62	283.562	0.21	0.093	0.0266674	0.0007	0.016	0.966711
LDL	rs314253	C	T	-0.0242	0.0038	3.44e-10	40.5568	0.03	0.035	0.39311	0.0046	0.006	0.463289
LDL	rs3184504	C	T	0.0268	0.0038	4.2e-12	49.7396	-0.057	0.031	0.0704044	-0.036	0.0054	<0.001
LDL	rs364585	G	A	0.0249	0.0038	4.28e-10	42.937	0.071	0.033	0.0359344	-0.0002	0.0055	0.97144
LDL	rs3757354	T	C	-0.0382	0.0044	2.09e-17	75.374	0.017	0.04	0.680631	-0.0053	0.0067	0.455866
LDL	rs3780181	G	A	-0.0445	0.0074	1.76e-09	36.1623	-0.019	0.065	0.771319	0.0067	0.012	0.583821
LDL	rs4253776	G	A	0.0311	0.0059	3.35e-08	27.7854	0.076	0.051	0.137131	0.0064	0.0085	0.474798
LDL	rs4530754	A	G	0.0275	0.0036	3.58e-12	58.3526	-0.039	0.032	0.238227	0.0023	0.0054	0.690865
LDL	rs4722551	C	T	0.0391	0.0049	3.95e-14	63.6739	0.018	0.048	0.713145	-0.0019	0.0076	0.81293
LDL	rs4942486	C	T	-0.0243	0.0037	2.26e-11	43.1329	-0.031	0.033	0.353618	-0.0036	0.0053	0.52822
LDL	rs4970712	C	A	0.0339	0.0044	2.46e-13	59.36	-0.038	0.036	0.297632	0.0021	0.0068	0.764874
LDL	rs4970834	T	C	-0.1503	0.0047	1e-200	1022.64	0.004	0.042	0.92574	0.0045	0.0075	0.566962
LDL	rs5763662	T	C	0.0767	0.0121	1.19e-08	40.1809	0.12	0.11	0.27378	0.014	0.019	0.482105
LDL	rs579459	C	T	0.0665	0.0045	2.42e-44	218.383	-0.018	0.04	0.663528	-0.014	0.0065	0.0410346
LDL	rs6016373	G	A	-0.0349	0.0037	7.95e-19	88.9708	0.005	0.028	0.860636	0.012	0.0055	0.0456331
LDL	rs6065311	C	T	0.0417	0.0036	1.66e-30	134.174	0.008	0.032	0.807153	-0.0085	0.0053	0.13091
LDL	rs6504872	T	C	0.0274	0.0037	3.48e-13	54.84	0.034	0.032	0.286613	0.0066	0.0054	0.240966
LDL	rs6511720	T	G	-0.2209	0.0061	1e-200	1311.39	0.052	0.059	0.386833	-0.0065	0.0096	0.523475
LDL	rs6544713	C	T	-0.0806	0.0041	4.84e-83	386.458	-0.01	0.037	0.783069	-0.0056	0.0064	0.414199
LDL	rs6709904	G	A	-0.055	0.0085	4.58e-10	41.8685	-0.019	0.054	0.730732	-0.0086	0.0088	0.354362
LDL	rs676388	C	T	0.0265	0.0039	1.31e-11	46.1703	-0.018	0.034	0.596744	0.0044	0.0057	0.464655
LDL	rs6818397	G	T	-0.0224	0.004	1.68e-08	31.36	0.016	0.037	0.666791	-0.0064	0.0069	0.376299
LDL	rs6882076	C	T	0.0456	0.0038	3.31e-31	144	0.016	0.034	0.651463	0.0093	0.0057	0.122226
LDL	rs6909746	T	C	-0.0263	0.0037	7.86e-11	50.5252	0.01	0.033	0.765396	-0.019	0.0055	0.00083917
LDL	rs7254892	A	G	-0.4853	0.0119	1e-200	1663.13	-0.11	0.12	0.380253	0.02	0.02	0.338217
LDL	rs72902576	G	T	-0.0933	0.0133	9.58e-12	49.2108	0.11	0.13	0.413527	-0.027	0.021	0.20784
LDL	rs7551981	T	G	0.0472	0.0038	1.36e-33	154.283	0.046	0.034	0.179633	0.0034	0.0059	0.583918
LDL	rs7640978	T	C	-0.0392	0.0069	9.84e-09	32.2756	0.078	0.061	0.205594	-0.0065	0.01	0.549881
LDL	rs7832643	T	G	0.0339	0.0038	2.67e-17	79.5852	-0.045	0.034	0.185398	-0.016	0.0055	0.00693777
LDL	rs8017377	A	G	0.0303	0.0038	2.52e-15	63.5796	-0.053	0.036	0.147806	-0.0071	0.0059	0.253862
LDL	rs9875338	A	G	-0.027	0.0037	2.21e-11	53.2505	-0.046	0.033	0.165256	0.0068	0.0057	0.260086
LDL	rs9987289	G	A	0.0714	0.0066	8.53e-24	117.033	-0.042	0.058	0.478158	0.0087	0.0096	0.388467
TG	rs10401969	C	T	-0.121	0.0065	9.7e-70	346.533	0.018	0.068	0.790571	0.016	0.011	0.190536
TG	rs10440120	A	C	-0.0306	0.0044	5.34e-11	48.3657	0.071	0.044	0.108572	-0.011	0.0078	0.184877
TG	rs10501321	C	T	-0.0216	0.0035	1.41e-08	38.0865	-0.05	0.032	0.127662	-0.0091	0.0058	0.136958
TG	rs10761762	C	T	-0.027	0.0033	1.06e-17	66.9421	-0.039	0.032	0.227259	-0.0098	0.0053	0.0810494
TG	rs11057408	T	G	-0.0258	0.0035	2.05e-12	54.338	0.0046	0.034	0.894276	-0.011	0.0056	0.0752783
TG	rs11613352	T	C	-0.028	0.0039	9.4e-14	51.545	-0.17	0.04	<0.001	-0.063	0.0069	<0.001
TG	rs11974409	G	A	-0.0899	0.0042	1.36e-100	458.164	-0.12	0.042	0.00472422	-0.048	0.0068	<0.001
TG	rs12280753	T	C	0.1931	0.0064	1.22e-179	910.342	0.032	0.063	0.610998	0.0019	0.01	0.862228
TG	rs1260326	C	T	-0.1148	0.0034	1e-200	1140.06	-0.14	0.033	<0.001	-0.077	0.0055	<0.001
TG	rs12676857	C	T	0.0332	0.0046	7.29e-12	52.0907	-0.024	0.046	0.612284	0.0038	0.0078	0.640568
TG	rs12678919	G	A	-0.1702	0.0056	1.82e-199	923.726	0.016	0.055	0.769839	-0.031	0.0087	0.000649083
TG	rs12748152	T	C	0.0372	0.0059	1.1e-09	39.7541	0.074	0.059	0.213862	0.032	0.01	0.00258494
TG	rs1321257	A	G	-0.0402	0.0034	5.99e-31	139.796	-0.015	0.033	0.657694	0.0022	0.0055	0.701551
TG	rs13389219	T	C	-0.0271	0.0034	2.6e-15	63.5303	0.047	0.033	0.160796	-0.012	0.0055	0.0307893
TG	rs16948098	A	G	0.08	0.0089	4.84e-17	80.7979	0.15	0.076	0.0514269	0.006	0.013	0.659235
TG	rs174535	C	T	0.047	0.0034	1.73e-41	191.09	-0.014	0.034	0.682213	0.018	0.0057	0.00232311
TG	rs17513135	T	C	0.022	0.0039	1.63e-08	31.8212	0.041	0.037	0.272376	0.0046	0.0063	0.491738
TG	rs1832007	G	A	-0.0327	0.0047	1.72e-12	48.4061	-0.0003	0.049	0.995464	-0.01	0.0087	0.266196
TG	rs2043085	C	T	-0.0327	0.0034	7.81e-20	92.4991	0.02	0.034	0.565446	0.013	0.0056	0.0264966
TG	rs2068888	A	G	-0.0241	0.0034	1.68e-11	50.2431	-0.057	0.035	0.106015	-0.0062	0.0058	0.312583
TG	rs2239520	A	G	-0.0236	0.0037	4.14e-10	40.6837	-0.047	0.033	0.159275	-0.0011	0.0055	0.842328
TG	rs2247056	C	T	0.0378	0.0039	3.86e-21	93.9408	-0.023	0.037	0.549888	-0.018	0.0064	0.00861133
TG	rs2250802	A	G	0.023	0.0037	1.21e-10	38.6413	0.043	0.036	0.241847	0.0059	0.0059	0.344104
TG	rs247616	T	C	-0.0393	0.0037	1.12e-25	112.819	-0.01	0.038	0.788103	0.0066	0.0062	0.314592
TG	rs2665357	C	A	0.0212	0.0033	8.33e-10	41.2709	0.038	0.032	0.242249	0.0077	0.0053	0.171298
TG	rs287621	C	T	-0.0222	0.0037	7.67e-09	36	0.07	0.036	0.0577657	-0.014	0.0059	0.0294158
TG	rs2954022	A	C	-0.078	0.0033	2.23e-113	558.678	0.049	0.032	0.131024	-0.0093	0.0053	0.096505
TG	rs2972146	T	G	0.0281	0.0034	2.97e-15	68.3054	0.023	0.034	0.500992	0.0098	0.0055	0.0931601
TG	rs3198697	T	C	-0.0198	0.0034	2.21e-08	33.9135	-0.0066	0.033	0.845344	-0.0074	0.0057	0.223888
TG	rs3760627	C	T	0.0189	0.0034	5.29e-09	30.9005	0.04	0.033	0.233499	0.0082	0.0055	0.155173
TG	rs3761445	A	G	0.0232	0.0034	8.06e-12	46.5606	0.019	0.033	0.566932	0.0089	0.0055	0.122008
TG	rs38855	G	A	-0.0187	0.0033	2.11e-08	32.1111	0.005	0.032	0.878591	-0.0066	0.0054	0.248854
TG	rs439401	C	T	0.0659	0.0038	1.42e-66	300.749	-0.014	0.044	0.755324	-0.014	0.0067	0.0553325
TG	rs442177	T	G	0.0309	0.0033	1.32e-18	87.6777	0.038	0.033	0.247577	0.0099	0.0055	0.086028
TG	rs4587594	A	G	-0.0694	0.0035	3.5e-82	393.172	-0.0006	0.035	0.987279	-0.0021	0.0057	0.73262
TG	rs4719841	G	A	0.0232	0.0034	8.86e-11	46.5606	0.041	0.034	0.232493	0.0057	0.0058	0.352869
TG	rs4738684	G	A	-0.0205	0.0035	8.82e-09	34.3061	0.0098	0.034	0.779218	0.0097	0.0059	0.119827
TG	rs4810479	T	C	-0.0474	0.0038	2.07e-34	155.593	-0.0003	0.037	0.992998	0.0086	0.0062	0.190222
TG	rs588136	T	C	-0.0495	0.0041	3.37e-30	145.761	-0.055	0.04	0.176902	0.011	0.0066	0.121572
TG	rs6029143	T	C	-0.0388	0.0071	4.93e-08	29.8639	-0.041	0.076	0.589119	-0.012	0.012	0.32502
TG	rs634869	C	T	-0.0272	0.0033	1.78e-14	67.9376	-0.0018	0.033	0.956214	-0.018	0.0055	0.00238029
TG	rs645040	T	G	0.0293	0.004	1.83e-12	53.6556	-0.014	0.039	0.713245	0.0016	0.0064	0.818907
TG	rs676210	A	G	-0.0733	0.0039	3.28e-71	353.247	0.03	0.039	0.453814	-0.0036	0.0064	0.593155
TG	rs6831256	G	A	0.0258	0.0035	1.6e-12	54.338	-0.01	0.036	0.773295	0.0072	0.0063	0.278078
TG	rs6882076	C	T	0.0286	0.0035	1.51e-15	66.7722	0.016	0.034	0.651463	0.0093	0.0057	0.122226
TG	rs6995541	G	A	0.0265	0.0037	1.34e-12	51.2966	-0.0086	0.038	0.822747	-0.0011	0.0061	0.868291
TG	rs719726	T	C	0.0199	0.0035	2.49e-08	32.3273	-0.0031	0.034	0.926529	0.0019	0.0059	0.766491
TG	rs7248104	A	G	-0.0222	0.0034	5.04e-10	42.6332	-0.055	0.033	0.0982924	-0.026	0.0055	<0.001
TG	rs731839	A	G	-0.0224	0.0036	2.65e-09	38.716	-0.023	0.035	0.528672	-0.019	0.0058	0.00215884
TG	rs7350481	C	T	-0.2254	0.0066	1e-200	1166.33	-0.0008	0.065	0.990434	-0.021	0.011	0.0785561
TG	rs749671	A	G	-0.0211	0.0034	6.11e-10	38.513	0.011	0.033	0.749399	0.0045	0.0055	0.43384
TG	rs8077889	C	A	0.0252	0.0042	9.88e-09	36	-0.064	0.042	0.13764	-0.0098	0.007	0.189699
TG	rs948690	C	T	-0.0306	0.0052	6.57e-09	34.6287	0.041	0.035	0.242652	0.0087	0.0059	0.16442
TG	rs9686661	T	C	0.0379	0.0044	2.54e-16	74.1947	0.069	0.041	0.0934415	0.015	0.0068	0.0331963
TG	rs998584	A	C	0.0293	0.0037	3.42e-15	62.7093	0.056	0.036	0.133162	0.012	0.0065	0.0768387
TC	rs10088180	G	A	-0.0228	0.004	6.02e-10	32.49	-0.0029	0.037	0.939547	-0.016	0.0063	0.014734
TC	rs10468017	T	C	0.0617	0.004	7.23e-48	237.931	-0.01	0.038	0.789782	-0.016	0.0062	0.0126221
TC	rs10773003	A	G	0.0369	0.0058	4.08e-09	40.4759	0.073	0.054	0.177205	0.013	0.009	0.186451
TC	rs10832962	T	C	0.0315	0.0039	1.54e-14	65.2367	-0.097	0.037	0.00922975	-0.0066	0.0061	0.300613
TC	rs10900221	A	G	0.0255	0.0041	7.96e-09	38.6823	-0.016	0.038	0.67984	0.022	0.0062	0.00113451
TC	rs10904908	G	A	0.025	0.0036	2.6e-11	48.2253	0.025	0.033	0.455703	-0.0074	0.0055	0.202538
TC	rs11153594	T	C	-0.029	0.0036	1.27e-14	64.892	0.0054	0.033	0.872278	-0.019	0.0055	0.0011529
TC	rs11220462	A	G	0.0474	0.0058	5.49e-15	66.7883	0.052	0.047	0.27358	0.0048	0.0079	0.560596
TC	rs11563251	T	C	0.0368	0.0059	1.27e-09	38.9038	0.025	0.057	0.664912	-0.018	0.0094	0.0642288
TC	rs11694172	G	A	0.0277	0.0041	1.95e-09	45.6449	0.094	0.036	0.0109527	0.015	0.0064	0.0323676
TC	rs11753995	A	G	0.0489	0.0048	1.84e-23	103.785	-0.098	0.045	0.032141	-0.0035	0.0075	0.662009
TC	rs11789603	T	C	0.0427	0.0062	1.44e-11	47.4321	0.0058	0.056	0.918047	-0.013	0.0094	0.20285
TC	rs11802413	T	C	0.0287	0.0035	1.58e-14	67.24	-0.011	0.03	0.724705	0.006	0.0053	0.287089
TC	rs12412743	T	C	-0.0298	0.0047	6.98e-10	40.201	0.067	0.04	0.0966518	0.008	0.0073	0.301016
TC	rs12670798	C	T	0.0364	0.0041	9.48e-17	78.8198	-0.0065	0.039	0.869417	0.0006	0.0064	0.932753
TC	rs12916	C	T	0.0684	0.0036	4.55e-74	361	-0.031	0.033	0.361602	0.0028	0.0056	0.636545
TC	rs13315871	A	G	-0.0355	0.0061	3.48e-08	33.8686	0.0044	0.058	0.939745	-0.0081	0.0098	0.431585
TC	rs138777	G	A	-0.0214	0.0037	4.74e-08	33.4522	0.044	0.034	0.198631	0.0014	0.0056	0.81274
TC	rs1535	G	A	-0.0497	0.0037	8.62e-39	180.43	-0.011	0.034	0.750288	0.019	0.0057	0.00200489
TC	rs17526895	G	A	-0.042	0.0067	5.78e-09	39.2961	-0.035	0.063	0.579513	-0.0007	0.01	0.945051
TC	rs1800562	A	G	-0.0565	0.0077	1.91e-12	53.8413	0.15	0.067	0.0301086	0.04	0.012	0.00194496
TC	rs1800961	T	C	-0.1062	0.0101	1.34e-24	110.562	-0.16	0.11	0.165459	-0.08	0.019	<0.001
TC	rs181360	G	T	-0.0278	0.0043	7.32e-10	41.7977	-0.028	0.041	0.498511	0.012	0.0067	0.0870964
TC	rs1883025	T	C	-0.0671	0.0042	5.75e-53	255.239	0.02	0.038	0.6108	0.0004	0.0066	0.951767
TC	rs1997243	G	A	0.0332	0.005	2.72e-10	44.0896	-0.0088	0.044	0.845541	-0.002	0.0074	0.794706
TC	rs2000999	A	G	0.0617	0.0044	6.8e-41	196.637	-0.011	0.041	0.788497	-0.011	0.0068	0.140295
TC	rs2030746	T	C	0.0199	0.0037	3.6e-08	28.927	-0.01	0.034	0.769543	-0.034	0.0058	<0.001
TC	rs2066714	C	T	0.0442	0.0076	1.14e-08	33.8234	-0.036	0.05	0.470807	-0.012	0.0081	0.147269
TC	rs2073547	G	A	0.0456	0.0047	3.83e-21	94.1313	0.048	0.05	0.336141	-0.0089	0.0084	0.315997
TC	rs2228603	T	C	-0.1217	0.0069	1.05e-62	311.088	0.025	0.064	0.701387	0.011	0.011	0.327922
TC	rs2235367	G	A	0.0357	0.0035	7.22e-25	104.04	-0.0005	0.032	0.988955	-0.0089	0.0053	0.11198
TC	rs2244608	G	A	0.0313	0.0037	9.62e-18	71.5625	-0.028	0.035	0.437209	-0.027	0.0058	<0.001
TC	rs2255141	G	A	-0.0314	0.0039	6.51e-16	64.8231	0.045	0.036	0.216684	0.0064	0.0058	0.297287
TC	rs2287623	A	G	-0.0273	0.0036	4.09e-12	57.5069	0.018	0.032	0.586545	0.0051	0.0055	0.382436
TC	rs2315065	A	C	0.1102	0.0158	1.1e-11	48.6462	0.069	0.087	0.435319	0.028	0.014	0.0571966
TC	rs247616	T	C	0.0499	0.004	4.47e-32	155.626	-0.01	0.038	0.788103	0.0066	0.0062	0.314592
TC	rs2642438	G	A	0.037	0.004	1.28e-18	85.5625	0.0055	0.037	0.882833	-0.0065	0.006	0.307257
TC	rs2737252	A	G	-0.0331	0.0039	1.63e-16	72.0322	0.001	0.036	0.97722	0.0054	0.006	0.394295
TC	rs281393	T	C	-0.0322	0.0055	4.26e-08	34.2757	0.0052	0.035	0.884707	-0.0097	0.0059	0.119358
TC	rs2814982	T	C	-0.0441	0.0057	3.68e-15	59.8587	0.014	0.058	0.820181	0.015	0.0094	0.141155
TC	rs2886232	C	T	-0.0358	0.0062	3.87e-08	33.3413	-0.065	0.06	0.287415	0.019	0.0098	0.065004
TC	rs2954029	T	A	-0.0622	0.0035	2.42e-65	315.824	0.045	0.032	0.169309	-0.011	0.0053	0.0534367
TC	rs314253	C	T	-0.0233	0.0037	2.81e-10	39.656	0.03	0.035	0.39311	0.0046	0.006	0.463289
TC	rs3184504	C	T	0.0318	0.0037	1.62e-17	73.8671	-0.057	0.031	0.0704044	-0.036	0.0054	<0.001
TC	rs3757354	T	C	-0.0348	0.0042	2.22e-15	68.6531	0.017	0.04	0.680631	-0.0053	0.0067	0.455866
TC	rs3780181	G	A	-0.0442	0.0071	6.67e-10	38.755	-0.019	0.065	0.771319	0.0067	0.012	0.583821
TC	rs386003	T	G	0.0344	0.0058	4.52e-08	35.1772	-0.07	0.044	0.115216	0.005	0.0072	0.508932
TC	rs4253772	T	C	0.0322	0.0058	9.85e-09	30.8216	0.063	0.052	0.236115	0.0072	0.0087	0.431781
TC	rs4530754	A	G	0.0228	0.0035	1.68e-09	42.4359	-0.039	0.032	0.238227	0.0023	0.0054	0.690865
TC	rs4738684	G	A	-0.0392	0.0037	1.12e-23	112.245	0.0098	0.034	0.779218	0.0097	0.0059	0.119827
TC	rs4752805	G	A	0.0251	0.0041	1.62e-09	37.4783	-0.036	0.038	0.349525	-0.0055	0.0065	0.420295
TC	rs4988235	A	G	-0.0308	0.004	3.97e-14	59.29	-0.077	0.036	0.0335398	0.019	0.0062	0.00334364
TC	rs515135	C	T	0.1238	0.0046	6.38e-151	724.312	-0.033	0.042	0.443375	-0.0058	0.007	0.43688
TC	rs558971	G	A	0.0398	0.0036	7.02e-28	122.225	-0.019	0.032	0.558708	-0.019	0.0054	0.000962166
TC	rs579459	C	T	0.062	0.0044	8.83e-42	198.554	-0.018	0.04	0.663528	-0.014	0.0065	0.0410346
TC	rs6016373	G	A	-0.0319	0.0036	1e-17	78.5193	0.005	0.028	0.860636	0.012	0.0055	0.0456331
TC	rs633695	G	A	0.0433	0.0058	1.05e-14	55.7339	-0.0061	0.036	0.86843	-0.011	0.006	0.0892648
TC	rs646776	T	C	0.1272	0.0042	4.78e-187	917.224	0.0016	0.039	0.968344	-0.0066	0.0066	0.349983
TC	rs6504872	T	C	0.025	0.0035	6.99e-12	51.0204	0.034	0.032	0.286613	0.0066	0.0054	0.240966
TC	rs6511720	T	G	-0.1851	0.0059	1e-200	984.258	0.052	0.059	0.386833	-0.0065	0.0096	0.523475
TC	rs6544713	C	T	-0.0773	0.004	1.69e-81	373.456	-0.01	0.037	0.783069	-0.0056	0.0064	0.414199
TC	rs6603981	T	C	0.0351	0.0043	7.85e-15	66.6312	-0.038	0.036	0.297332	0.0021	0.0068	0.764874
TC	rs6709904	G	A	-0.0545	0.0083	8.39e-10	43.1158	-0.019	0.054	0.730732	-0.0086	0.0088	0.354362
TC	rs6818397	G	T	-0.0254	0.0039	9.51e-11	42.4168	0.016	0.037	0.666791	-0.0064	0.0069	0.376299
TC	rs6882076	C	T	0.0508	0.0037	5.35e-41	188.505	0.016	0.034	0.651463	0.0093	0.0057	0.122226
TC	rs7551981	T	G	0.0358	0.0037	7.5e-22	93.6187	0.046	0.034	0.179633	0.0034	0.0059	0.583918
TC	rs7616006	G	A	-0.0315	0.0036	8.41e-17	76.5625	0.023	0.032	0.470509	0.0087	0.0055	0.130477
TC	rs7640978	T	C	-0.0376	0.0066	1.66e-08	32.4555	0.078	0.061	0.205594	-0.0065	0.01	0.549881
TC	rs780093	C	T	-0.0515	0.0036	2.59e-42	204.649	-0.13	0.032	<0.001	-0.076	0.0055	<0.001
TC	rs7832643	T	G	0.0289	0.0037	3.12e-13	61.0088	-0.045	0.034	0.185398	-0.016	0.0055	0.00693777
TC	rs8103315	A	C	0.0422	0.0055	5.94e-15	58.8707	-0.089	0.059	0.13764	-0.0049	0.0097	0.633861
TC	rs9272775	C	T	0.0317	0.0055	2.13e-08	33.2195	0.035	0.036	0.329046	-0.0036	0.0059	0.559921
TC	rs9306897	C	T	-0.0488	0.0037	7.51e-37	173.955	0.02	0.035	0.563662	-0.0005	0.0057	0.930577
TC	rs9376090	C	T	-0.0254	0.004	2.6e-09	40.3225	0.0067	0.037	0.858959	0.0066	0.0062	0.314492
TC	rs9391858	G	A	0.0495	0.005	7.2e-22	98.01	0.063	0.046	0.176193	0.0052	0.0075	0.517177
TC	rs964184	C	G	-0.1214	0.0076	2.84e-55	255.159	-0.02	0.048	0.679742	-0.019	0.0078	0.0228776
TC	rs9987289	G	A	0.0842	0.0063	1.84e-36	178.625	-0.042	0.058	0.478158	0.0087	0.0096	0.388467

## Sheet: ST 7
Supplementary Table 7 Leave-one-out analysis for IVW MR of blood lipid on gout risk or serum urate level
Exposure	SNP	serum urate			gout
		IVE	LCI	UCI	IVW_OR	LCI	UCI
HDL	rs10019888	-0.121331	-0.189627	-0.0530348	0.752239	0.616364	0.918069
HDL	rs10087900	-0.121595	-0.18986	-0.0533304	0.746429	0.610561	0.912533
HDL	rs102275	-0.116153	-0.184263	-0.0480423	0.742059	0.606719	0.90759
HDL	rs103294	-0.123247	-0.191745	-0.0547495	0.759055	0.621929	0.926415
HDL	rs10468017	-0.118952	-0.190464	-0.0474391	0.732538	0.59422	0.903053
HDL	rs1047891	-0.124789	-0.191537	-0.0580407	0.742411	0.607864	0.906739
HDL	rs10761771	-0.119402	-0.187658	-0.0511468	0.75102	0.614964	0.917178
HDL	rs10808546	-0.118982	-0.187673	-0.0502903	0.733853	0.601232	0.895729
HDL	rs11045163	-0.121062	-0.189403	-0.0527206	0.745424	0.609777	0.911247
HDL	rs11065987	-0.115314	-0.181242	-0.0493862	0.751675	0.615609	0.917817
HDL	rs11765979	-0.120809	-0.189538	-0.0520803	0.743529	0.607581	0.909896
HDL	rs11789603	-0.11947	-0.188038	-0.0509018	0.743877	0.608162	0.909878
HDL	rs12133576	-0.118128	-0.186144	-0.0501113	0.745476	0.609762	0.911396
HDL	rs12145743	-0.1214	-0.18967	-0.0531304	0.750628	0.614626	0.916725
HDL	rs12412743	-0.119839	-0.188196	-0.0514824	0.753988	0.618047	0.91983
HDL	rs12740374	-0.122389	-0.190666	-0.0541124	0.7457	0.609772	0.911929
HDL	rs12748152	-0.117191	-0.185087	-0.0492964	0.752633	0.616089	0.91944
HDL	rs12801636	-0.117704	-0.185207	-0.0502	0.754918	0.620411	0.918586
HDL	rs13076253	-0.120529	-0.188894	-0.0521637	0.747547	0.611519	0.913833
HDL	rs13099479	-0.124156	-0.191158	-0.0571541	0.738022	0.606527	0.898027
HDL	rs13107325	-0.126069	-0.193611	-0.0585257	0.741478	0.606508	0.906483
HDL	rs13702	-0.112905	-0.183804	-0.0420055	0.721555	0.586632	0.88751
HDL	rs1515110	-0.119063	-0.187533	-0.0505925	0.749214	0.612637	0.916239
HDL	rs1689797	-0.12065	-0.18925	-0.0520497	0.753856	0.616864	0.921272
HDL	rs16942887	-0.12045	-0.189587	-0.0513136	0.749975	0.612181	0.918786
HDL	rs16965220	-0.120438	-0.188802	-0.0520746	0.747379	0.611352	0.913673
HDL	rs17145738	-0.113523	-0.179174	-0.0478723	0.762336	0.629421	0.923318
HDL	rs17173637	-0.118891	-0.187016	-0.0507658	0.748832	0.612661	0.91527
HDL	rs181360	-0.118891	-0.187306	-0.0504758	0.741056	0.606489	0.90548
HDL	rs1866956	-0.119539	-0.187823	-0.0512544	0.751071	0.615068	0.917146
HDL	rs1877031	-0.117792	-0.18608	-0.0495035	0.756676	0.619915	0.923609
HDL	rs1883025	-0.123704	-0.19279	-0.0546172	0.746738	0.609142	0.915414
HDL	rs1936800	-0.120694	-0.189054	-0.0523343	0.748104	0.611997	0.914482
HDL	rs1980493	-0.1172	-0.184788	-0.0496121	0.749572	0.613254	0.916192
HDL	rs2013208	-0.119316	-0.187688	-0.0509442	0.750941	0.614492	0.91769
HDL	rs205262	-0.119317	-0.187681	-0.0509542	0.753114	0.616807	0.919542
HDL	rs2066714	-0.119323	-0.187787	-0.0508597	0.749625	0.613063	0.916605
HDL	rs2075650	-0.12599	-0.193565	-0.0584144	0.732603	0.602077	0.891426
HDL	rs2241210	-0.122627	-0.191047	-0.0542067	0.744586	0.608738	0.910749
HDL	rs2241770	-0.123277	-0.192482	-0.0540733	0.771644	0.631918	0.942265
HDL	rs2250802	-0.120009	-0.188537	-0.0514804	0.752687	0.615941	0.919792
HDL	rs2278236	-0.122903	-0.191196	-0.0546109	0.743885	0.608302	0.909689
HDL	rs2293889	-0.121608	-0.190089	-0.0531258	0.738646	0.605001	0.901813
HDL	rs2454722	-0.120828	-0.189269	-0.0523862	0.737955	0.605001	0.900128
HDL	rs2602836	-0.120531	-0.188891	-0.0521701	0.749536	0.613397	0.91589
HDL	rs2606736	-0.118339	-0.186385	-0.0502929	0.750769	0.614532	0.917209
HDL	rs2642438	-0.119851	-0.188303	-0.0514001	0.744745	0.609118	0.91057
HDL	rs2925979	-0.122056	-0.190496	-0.0536156	0.746817	0.610562	0.913477
HDL	rs3741414	-0.110349	-0.170322	-0.0503758	0.764841	0.634855	0.921441
HDL	rs3822072	-0.122119	-0.190351	-0.0538882	0.744463	0.608985	0.91008
HDL	rs3861397	-0.11823	-0.186248	-0.0502112	0.749633	0.613336	0.916218
HDL	rs4142995	-0.118246	-0.186417	-0.0500742	0.747719	0.611491	0.914297
HDL	rs4148005	-0.118444	-0.186666	-0.050222	0.746066	0.610126	0.912294
HDL	rs4240624	-0.124608	-0.193153	-0.0560626	0.750009	0.612665	0.918142
HDL	rs424346	-0.120755	-0.189154	-0.0523552	0.741455	0.607291	0.905259
HDL	rs4379922	-0.119736	-0.188086	-0.0513854	0.743481	0.608413	0.908534
HDL	rs4465830	-0.123846	-0.192433	-0.0552598	0.742682	0.606716	0.90912
HDL	rs4650994	-0.119175	-0.187419	-0.0509306	0.742757	0.608091	0.907245
HDL	rs4660293	-0.120459	-0.188979	-0.051938	0.751743	0.61494	0.91898
HDL	rs4846914	-0.124258	-0.192897	-0.05562	0.747759	0.610696	0.915585
HDL	rs4917014	-0.120629	-0.189009	-0.0522492	0.745445	0.609796	0.911269
HDL	rs492571	-0.120573	-0.189047	-0.0520985	0.757724	0.621834	0.92331
HDL	rs4939883	-0.121911	-0.191234	-0.0525866	0.756134	0.617002	0.92664
HDL	rs4969178	-0.120794	-0.189228	-0.0523606	0.738909	0.605818	0.901239
HDL	rs4983559	-0.11992	-0.188225	-0.051614	0.743045	0.608488	0.907357
HDL	rs499974	-0.119007	-0.187177	-0.0508376	0.751574	0.615577	0.917615
HDL	rs6031587	-0.123336	-0.190733	-0.0559399	0.746168	0.610379	0.912166
HDL	rs633695	-0.120229	-0.190393	-0.0500648	0.737473	0.600264	0.906045
HDL	rs6450176	-0.119311	-0.1876	-0.051021	0.745478	0.609806	0.911335
HDL	rs6567160	-0.116731	-0.183922	-0.049539	0.751321	0.615144	0.917643
HDL	rs676210	-0.122224	-0.191351	-0.0530958	0.732448	0.598802	0.895921
HDL	rs6805251	-0.118713	-0.186763	-0.0506634	0.748594	0.612455	0.914996
HDL	rs686030	-0.122772	-0.191314	-0.0542295	0.742633	0.607099	0.908425
HDL	rs687339	-0.120908	-0.189357	-0.0524592	0.7442	0.608739	0.909804
HDL	rs702485	-0.122026	-0.190269	-0.0537841	0.744026	0.608718	0.909411
HDL	rs7306660	-0.12025	-0.188814	-0.0516864	0.742662	0.607368	0.908093
HDL	rs731839	-0.117799	-0.185495	-0.0501027	0.748846	0.612671	0.915288
HDL	rs737337	-0.118733	-0.187131	-0.0503356	0.73812	0.604846	0.90076
HDL	rs7607980	-0.115938	-0.183519	-0.0483565	0.738855	0.605164	0.90208
HDL	rs838876	-0.122389	-0.19108	-0.0536975	0.750691	0.613447	0.91864
HDL	rs9457931	-0.121957	-0.190189	-0.0537259	0.751829	0.61562	0.918176
HDL	rs970548	-0.124763	-0.191709	-0.057817	0.747925	0.611758	0.914401
HDL	rs998584	-0.119095	-0.187326	-0.0508639	0.753363	0.617323	0.919382
HDL	rs9989419	-0.141836	-0.214589	-0.0690838	0.736311	0.592526	0.914988
LDL	rs10195252	-0.0346041	-0.0890173	0.0198091	0.900407	0.749023	1.08239
LDL	rs10490626	-0.0329898	-0.0880026	0.022023	0.890482	0.739754	1.07192
LDL	rs10832962	-0.0314655	-0.086423	0.023492	0.908795	0.759837	1.08695
LDL	rs10893499	-0.0336132	-0.0886828	0.0214564	0.88519	0.735953	1.06469
LDL	rs10903129	-0.0342556	-0.0891676	0.0206565	0.895495	0.743293	1.07886
LDL	rs10947332	-0.0359947	-0.0902865	0.018297	0.877759	0.733718	1.05008
LDL	rs11563251	-0.0310864	-0.0857047	0.0235319	0.892298	0.741242	1.07414
LDL	rs1169288	-0.0268065	-0.0799854	0.0263723	0.899131	0.746687	1.0827
LDL	rs12066643	-0.0336509	-0.0883459	0.021044	0.897377	0.745707	1.0799
LDL	rs1250229	-0.0330651	-0.0879876	0.0218574	0.895554	0.743791	1.07828
LDL	rs12721109	-0.0341379	-0.0909449	0.0226692	0.925448	0.764863	1.11975
LDL	rs12748152	-0.0360315	-0.0898323	0.0177694	0.886832	0.737773	1.06601
LDL	rs12916	-0.0351251	-0.0909339	0.0206837	0.904794	0.749425	1.09238
LDL	rs13206249	-0.0314589	-0.086469	0.0235511	0.899114	0.746811	1.08248
LDL	rs13277801	-0.0316316	-0.0866835	0.0234203	0.894677	0.742701	1.07775
LDL	rs1367117	-0.0378117	-0.0949395	0.0193161	0.885019	0.729576	1.07358
LDL	rs1408272	-0.0295969	-0.0833149	0.0241211	0.906792	0.759165	1.08313
LDL	rs1564348	-0.0322175	-0.0873402	0.0229053	0.908948	0.757972	1.09
LDL	rs16831243	-0.0323119	-0.087344	0.0227203	0.890912	0.740074	1.07249
LDL	rs16891156				0.891313	0.741261	1.07174
LDL	rs17404153	-0.0338284	-0.0885429	0.0208861	0.899954	0.748603	1.0819
LDL	rs174583	-0.0272418	-0.0817444	0.0272608	0.891654	0.739543	1.07505
LDL	rs1800961	-0.0357744	-0.0886898	0.0171409	0.888098	0.739391	1.06671
LDL	rs1801689				0.889772	0.7397	1.07029
LDL	rs1883025	-0.0325594	-0.0875626	0.0224438	0.896559	0.744609	1.07952
LDL	rs2000999	-0.0297949	-0.0850299	0.0254402	0.895271	0.742414	1.0796
LDL	rs2030746	-0.0280027	-0.079309	0.0233036	0.895232	0.743499	1.07793
LDL	rs2073547	-0.0314106	-0.0864095	0.0235883	0.887502	0.737676	1.06776
LDL	rs2228603	-0.0310721	-0.0864309	0.0242866	0.896577	0.74346	1.08123
LDL	rs2315065	-0.0362684	-0.0909603	0.0184234	0.8865	0.736298	1.06734
LDL	rs2328223	-0.0310669	-0.0856697	0.0235358	0.894005	0.742465	1.07648
LDL	rs2390536	-0.0327723	-0.0877348	0.0221902	0.896934	0.745122	1.07968
LDL	rs2419604	-0.0313909	-0.0863308	0.023549	0.900557	0.748754	1.08314
LDL	rs247616	-0.0310087	-0.0862853	0.0242679	0.89026	0.738623	1.07303
LDL	rs2495495	-0.0314711	-0.0861612	0.023219	0.887672	0.739569	1.06543
LDL	rs2587534	-0.0274147	-0.0814238	0.0265945	0.899027	0.746325	1.08297
LDL	rs2642438	-0.0313673	-0.0863685	0.0236339	0.89271	0.741159	1.07525
LDL	rs267733	-0.031645	-0.0865339	0.0232439	0.894162	0.742541	1.07674
LDL	rs2710642	-0.0334257	-0.0883002	0.0214488	0.88826	0.738995	1.06767
LDL	rs2737252	-0.0316692	-0.0866581	0.0233197	0.893907	0.742178	1.07665
LDL	rs2886232	-0.0307363	-0.085401	0.0239284	0.888558	0.738917	1.0685
LDL	rs2965157	-0.0333461	-0.0890419	0.0223497	0.922547	0.767741	1.10857
LDL	rs314253	-0.0319368	-0.086875	0.0230015	0.897856	0.746084	1.0805
LDL	rs3184504	-0.0256419	-0.075909	0.0246252	0.904274	0.753267	1.08555
LDL	rs364585	-0.0325847	-0.0875896	0.0224202	0.883286	0.73746	1.05795
LDL	rs3757354	-0.0336593	-0.0886326	0.021314	0.896312	0.744175	1.07955
LDL	rs3780181	-0.0321356	-0.0870821	0.0228108	0.89265	0.741387	1.07477
LDL	rs4253776	-0.0331525	-0.0880358	0.0217308	0.888091	0.739477	1.06657
LDL	rs4530754	-0.0331166	-0.0881168	0.0218836	0.900679	0.748827	1.08332
LDL	rs4722551	-0.0323884	-0.0874286	0.0226519	0.891813	0.740658	1.07382
LDL	rs4942486	-0.0332821	-0.0882176	0.0216533	0.889376	0.739354	1.06984
LDL	rs4970712	-0.0329757	-0.0879834	0.022032	0.900222	0.748083	1.0833
LDL	rs4970834	-0.0327133	-0.0900806	0.024654	0.88647	0.729608	1.07706
LDL	rs5763662	-0.0332194	-0.0881202	0.0216815	0.888969	0.7393	1.06894
LDL	rs579459	-0.0284644	-0.0835993	0.0266705	0.897247	0.743972	1.0821
LDL	rs6016373	-0.0298151	-0.0845127	0.0248824	0.894631	0.742372	1.07812
LDL	rs6065311	-0.0302146	-0.0852649	0.0248357	0.890896	0.739324	1.07354
LDL	rs6504872	-0.0339694	-0.0887985	0.0208598	0.887804	0.73819	1.06774
LDL	rs6511720	-0.0402502	-0.0982215	0.0177212	0.907044	0.745939	1.10294
LDL	rs6544713	-0.0360029	-0.0916451	0.0196393	0.886752	0.734401	1.07071
LDL	rs6709904	-0.0340455	-0.0890092	0.0209181	0.891184	0.739947	1.07333
LDL	rs676388	-0.0333867	-0.0883078	0.0215343	0.896576	0.744625	1.07953
LDL	rs6818397	-0.0331867	-0.0880206	0.0216472	0.895757	0.744017	1.07844
LDL	rs6882076	-0.0357098	-0.0905794	0.0191599	0.888804	0.73772	1.07083
LDL	rs6909746	-0.0361326	-0.0897319	0.0174667	0.895429	0.743538	1.07835
LDL	rs7254892	-0.0312422	-0.0898809	0.0273966	0.854089	0.702581	1.03827
LDL	rs72902576	-0.0338227	-0.0886042	0.0209588	0.897926	0.746107	1.08064
LDL	rs7551981	-0.033907	-0.0890919	0.0212778	0.880515	0.732294	1.05874
LDL	rs7640978	-0.0331227	-0.0880342	0.0217888	0.899413	0.748096	1.08134
LDL	rs7832643	-0.0289331	-0.0832421	0.0253759	0.902311	0.750226	1.08523
LDL	rs8017377	-0.031351	-0.0862756	0.0235736	0.901971	0.750437	1.0841
LDL	rs9875338	-0.0314369	-0.0863381	0.0234643	0.886348	0.737704	1.06494
LDL	rs9987289	-0.0342983	-0.0893648	0.0207683	0.899099	0.746377	1.08307
TG	rs10401969	0.207712	0.121113	0.29431	1.39227	1.07497	1.80322
TG	rs10440120	0.195392	0.108537	0.282248	1.38882	1.08056	1.78501
TG	rs10501321	0.19522	0.108419	0.282022	1.35737	1.05368	1.7486
TG	rs10761762	0.194874	0.107926	0.281822	1.35887	1.05304	1.75352
TG	rs11057408	0.194718	0.107876	0.281559	1.37448	1.0641	1.77539
TG	rs11613352	0.186517	0.108283	0.264751	1.33048	1.05652	1.67548
TG	rs11974409	0.17858	0.0922188	0.26494	1.30205	1.00998	1.67858
TG	rs12280753	0.218007	0.128156	0.307858	1.3928	1.0648	1.82184
TG	rs1260326	0.129579	0.052352	0.206806	1.20261	0.932263	1.55136
TG	rs12676857	0.196525	0.109601	0.283448	1.37818	1.06772	1.77892
TG	rs12678919	0.197796	0.105992	0.2896	1.43401	1.09866	1.87172
TG	rs12748152	0.193502	0.107344	0.279659	1.36088	1.05536	1.75484
TG	rs1321257	0.199944	0.112974	0.286914	1.36914	1.05846	1.77102
TG	rs13389219	0.194403	0.107566	0.281241	1.39042	1.08069	1.78894
TG	rs16948098	0.197413	0.110298	0.284529	1.34563	1.04507	1.73263
TG	rs174535	0.19245	0.105179	0.27972	1.38758	1.07325	1.79396
TG	rs17513135	0.19606	0.109196	0.282924	1.36256	1.05631	1.75761
TG	rs1832007	0.195666	0.108798	0.282534	1.37235	1.06248	1.77259
TG	rs2043085	0.201872	0.116187	0.287557	1.38282	1.07111	1.78523
TG	rs2068888	0.195806	0.108886	0.282725	1.35651	1.05325	1.74707
TG	rs2239520	0.196886	0.109994	0.283778	1.35813	1.05358	1.75071
TG	rs2247056	0.202788	0.117551	0.288025	1.38439	1.07231	1.78729
TG	rs2250802	0.195845	0.10895	0.28274	1.36132	1.05548	1.75577
TG	rs247616	0.20028	0.11371	0.286849	1.37133	1.06074	1.77286
TG	rs2665357	0.195347	0.108489	0.282205	1.36112	1.05524	1.75566
TG	rs287621	0.194362	0.107791	0.280933	1.38944	1.08319	1.78228
TG	rs2954022	0.201109	0.111782	0.290436	1.45848	1.13028	1.88196
TG	rs2972146	0.194972	0.108009	0.281936	1.36545	1.05701	1.76389
TG	rs3198697	0.195498	0.10868	0.282316	1.3703	1.06095	1.76984
TG	rs3760627	0.19531	0.108529	0.282091	1.36195	1.05621	1.75619
TG	rs3761445	0.195159	0.1083	0.282018	1.36682	1.05827	1.76534
TG	rs38855	0.195572	0.108745	0.2824	1.37325	1.06344	1.7733
TG	rs439401	0.207571	0.121655	0.293486	1.38782	1.07279	1.79534
TG	rs442177	0.194988	0.107943	0.282034	1.35888	1.05254	1.75438
TG	rs4587594	0.203345	0.115272	0.291418	1.38846	1.07036	1.8011
TG	rs4719841	0.19588	0.108973	0.282787	1.36072	1.05493	1.75514
TG	rs4738684	0.198393	0.112173	0.284612	1.37453	1.06459	1.77472
TG	rs4810479	0.202436	0.11601	0.288862	1.37778	1.06515	1.78217
TG	rs588136	0.202852	0.116638	0.289066	1.35281	1.04729	1.74744
TG	rs6029143	0.19577	0.108943	0.282597	1.36763	1.05925	1.76578
TG	rs634869	0.192869	0.106488	0.279251	1.37283	1.06252	1.77376
TG	rs645040	0.196947	0.110024	0.283869	1.37684	1.06629	1.77784
TG	rs676210	0.201755	0.113743	0.289766	1.40888	1.08926	1.8223
TG	rs6831256	0.195711	0.108803	0.282618	1.37559	1.06523	1.77637
TG	rs6882076	0.195182	0.108207	0.282156	1.36791	1.05867	1.76747
TG	rs6995541	0.197377	0.110557	0.284197	1.37487	1.06462	1.77552
TG	rs719726	0.196429	0.109588	0.28327	1.37271	1.06296	1.77271
TG	rs7248104	0.191602	0.106546	0.276657	1.35641	1.05341	1.74658
TG	rs731839	0.193349	0.107207	0.279491	1.36622	1.05805	1.76414
TG	rs7350481	0.20994	0.118217	0.301662	1.43298	1.09286	1.87895
TG	rs749671	0.197812	0.11121	0.284415	1.37531	1.06521	1.77567
TG	rs8077889	0.198252	0.111906	0.284599	1.38521	1.07723	1.78124
TG	rs948690	0.199779	0.113477	0.286082	1.38873	1.07804	1.78898
TG	rs9686661	0.194339	0.10739	0.281289	1.35197	1.04912	1.74224
TG	rs998584	0.194874	0.10802	0.281729	1.35526	1.05155	1.7467
TC	rs10088180	-0.0321727	-0.1114	0.0470543	0.894301	0.727523	1.09931
TC	rs10468017	-0.0237185	-0.103978	0.0565406	0.896167	0.727456	1.10401
TC	rs10773003	-0.031361	-0.111005	0.0482834	0.887094	0.723269	1.08803
TC	rs10832962	-0.028467	-0.108345	0.051411	0.912859	0.747897	1.11421
TC	rs10900221	-0.0335968	-0.11232	0.045126	0.896945	0.729707	1.10251
TC	rs10904908	-0.0282866	-0.108053	0.0514794	0.889834	0.724324	1.09316
TC	rs11153594	-0.0346272	-0.113494	0.0442397	0.895517	0.728228	1.10124
TC	rs11220462	-0.0309272	-0.110922	0.0490676	0.884994	0.720731	1.0867
TC	rs11563251	-0.0278919	-0.107456	0.0516722	0.89235	0.726108	1.09665
TC	rs11694172	-0.0324651	-0.111824	0.0468935	0.878207	0.720341	1.07067
TC	rs11753995	-0.0292442	-0.109352	0.0508636	0.913641	0.74634	1.11844
TC	rs11789603	-0.0282434	-0.108001	0.0515146	0.893866	0.727042	1.09897
TC	rs11802413	-0.0315162	-0.111354	0.0483215	0.89709	0.729461	1.10324
TC	rs12412743	-0.0286806	-0.108448	0.0510873	0.904806	0.738075	1.1092
TC	rs12670798	-0.0300926	-0.110095	0.0499103	0.895524	0.728165	1.10135
TC	rs12916	-0.032518	-0.113699	0.0486631	0.907596	0.73597	1.11924
TC	rs13315871	-0.0305772	-0.110315	0.0491607	0.89508	0.728142	1.10029
TC	rs138777	-0.0295716	-0.109396	0.0502524	0.901363	0.734495	1.10614
TC	rs1535	-0.0226904	-0.102348	0.0569672	0.889162	0.722311	1.09455
TC	rs17526895	-0.0299168	-0.10977	0.0499368	0.891614	0.725602	1.09561
TC	rs1800562	-0.0258255	-0.104876	0.053225	0.909997	0.743994	1.11304
TC	rs1800961	-0.0360341	-0.114416	0.0423476	0.882738	0.719745	1.08264
TC	rs181360	-0.0279223	-0.107543	0.0516989	0.890845	0.725114	1.09445
TC	rs1883025	-0.0303529	-0.111102	0.0503961	0.899947	0.730269	1.10905
TC	rs1997243	-0.0295474	-0.109428	0.0503335	0.895759	0.728572	1.10131
TC	rs2000999	-0.0264993	-0.106875	0.0538768	0.89631	0.727837	1.10378
TC	rs2030746	-0.0246191	-0.101617	0.0523791	0.896137	0.729068	1.10149
TC	rs2066714	-0.0278442	-0.107681	0.0519924	0.899563	0.731832	1.10574
TC	rs2073547	-0.0284451	-0.108357	0.0514664	0.887131	0.722297	1.08958
TC	rs2228603	-0.0277382	-0.108657	0.0531803	0.897924	0.728205	1.1072
TC	rs2235367	-0.0271191	-0.107079	0.0528408	0.894047	0.726712	1.09991
TC	rs2244608	-0.0234345	-0.101706	0.0548373	0.900198	0.732423	1.1064
TC	rs2255141	-0.0283865	-0.10829	0.0515165	0.90333	0.735707	1.10914
TC	rs2277862	-0.0296478	-0.109546	0.0502502	0.892764	0.726232	1.09748
TC	rs2287623	-0.0287064	-0.108585	0.0511719	0.898319	0.730717	1.10436
TC	rs2315065	-0.034291	-0.114185	0.0456032	0.885317	0.720086	1.08846
TC	rs247616	-0.0324438	-0.112646	0.0477587	0.896318	0.728226	1.10321
TC	rs2642438	-0.0282675	-0.108267	0.0517321	0.892909	0.726002	1.09819
TC	rs2737252	-0.0286557	-0.108599	0.0512879	0.89448	0.727335	1.10004
TC	rs281393	-0.032255	-0.111964	0.0474544	0.895392	0.728073	1.10116
TC	rs2814982	-0.0279427	-0.107668	0.0517825	0.896018	0.728786	1.10162
TC	rs2886232	-0.0279843	-0.107519	0.0515501	0.889452	0.724668	1.09171
TC	rs314253	-0.0290544	-0.10885	0.0507409	0.899315	0.732053	1.1048
TC	rs3184504	-0.0198078	-0.0962364	0.0566208	0.909713	0.742123	1.11515
TC	rs3757354	-0.0309747	-0.110853	0.0489038	0.897388	0.729846	1.10339
TC	rs3780181	-0.0292802	-0.109078	0.050518	0.892997	0.726499	1.09765
TC	rs386003	-0.0307374	-0.110589	0.0491146	0.904726	0.737739	1.10951
TC	rs4253772	-0.0305995	-0.110343	0.0491438	0.888583	0.724205	1.09027
TC	rs4530754	-0.0303061	-0.11014	0.0495274	0.901711	0.734535	1.10694
TC	rs4738684	-0.0272111	-0.107166	0.0527441	0.896566	0.728713	1.10308
TC	rs4752805	-0.0289784	-0.108763	0.050806	0.899775	0.732557	1.10516
TC	rs4988235	-0.0259638	-0.105181	0.0532539	0.879503	0.719377	1.07527
TC	rs515135	-0.0282098	-0.111281	0.0548613	0.907085	0.731997	1.12405
TC	rs558971	-0.0233771	-0.102692	0.0559375	0.899737	0.731291	1.10698
TC	rs579459	-0.0250181	-0.105341	0.0553049	0.898638	0.729687	1.10671
TC	rs6016373	-0.026689	-0.106373	0.0529948	0.895531	0.727873	1.10181
TC	rs633695	-0.0266672	-0.10666	0.0533255	0.895398	0.727661	1.1018
TC	rs646776	-0.027369	-0.11112	0.0563815	0.883271	0.711246	1.0969
TC	rs6504872	-0.0313303	-0.111072	0.0484117	0.887716	0.723083	1.08983
TC	rs6511720	-0.0365422	-0.120164	0.0470799	0.910142	0.733631	1.12912
TC	rs6544713	-0.0336787	-0.114756	0.0473987	0.886188	0.718344	1.09325
TC	rs6573778	-0.0286616	-0.108407	0.0510837	0.90058	0.733459	1.10578
TC	rs6603981	-0.0303223	-0.110254	0.0496095	0.902663	0.734668	1.10907
TC	rs6709904	-0.0315698	-0.111528	0.0483881	0.891199	0.724723	1.09592
TC	rs6818397	-0.0306889	-0.110414	0.0490367	0.897043	0.729779	1.10265
TC	rs6882076	-0.0341331	-0.114327	0.0460609	0.88717	0.720769	1.09199
TC	rs7551981	-0.0308952	-0.110902	0.0491119	0.882395	0.719117	1.08275
TC	rs7616006	-0.0276136	-0.10746	0.0522331	0.899985	0.732033	1.10647
TC	rs7640978	-0.0304436	-0.110216	0.0493291	0.901159	0.734312	1.10592
TC	rs780093	-0.0643567	-0.125683	-0.0030302	0.839869	0.695069	1.01483
TC	rs7832643	-0.0259674	-0.105293	0.0533579	0.90365	0.736147	1.10927
TC	rs8103315	-0.0292842	-0.109143	0.0505741	0.903446	0.736574	1.10812
TC	rs9272775	-0.0290801	-0.109036	0.0508756	0.887344	0.722524	1.08976
TC	rs9306897	-0.0304718	-0.110898	0.0499542	0.899873	0.731095	1.10761
TC	rs9376090	-0.0287105	-0.108485	0.0510637	0.89563	0.728532	1.10105
TC	rs9391858	-0.0312293	-0.111288	0.0488293	0.881945	0.718765	1.08217
TC	rs9987289	-0.032385	-0.112743	0.0479734	0.901856	0.732714	1.11004

## Sheet: ST 8
Supplementary Table 8. The associations of individual SNPs with blood pressure
Exposrue	SNP	Effect allele	Other allele	Beta.exposure	SE.exposure	P-value.exposure	F-statistics	Beta.gout	SE.gout	P-value.gout	Beta.urate	SE.urate	P-value.urate
SBP	rs10048404	T	C	-0.2277	0.027	3.1e-17	71.1211	0.051	0.037	0.173562	-0.0082	0.0061	0.20545
SBP	rs10069690	T	C	0.2735	0.029	3.78e-21	88.9444	0.029	0.056	0.609909
SBP	rs10274928	A	G	0.1592	0.0245	8.68e-11	42.2235	0.0054	0.032	0.867345	0.0097	0.0053	0.0832664
SBP	rs1036902	T	C	-0.2273	0.0338	1.85e-11	45.2236	-0.059	0.042	0.171537	-0.0079	0.0073	0.307257
SBP	rs1043069	T	G	0.1995	0.0255	5.19e-15	61.2076	0.021	0.034	0.539678	-0.0042	0.0058	0.494363
SBP	rs1044822	T	C	-0.2275	0.0348	6.15e-11	42.737	-0.036	0.047	0.445165	-0.014	0.0076	0.0830176
SBP	rs10743086	A	G	-0.1832	0.0303	1.57e-09	36.5566	0.062	0.039	0.120116	0.0055	0.0068	0.443933
SBP	rs10782230	A	G	0.1995	0.0246	5.27e-16	65.7681	0.04	0.033	0.227863	0.02	0.0055	0.000735157
SBP	rs11031051	A	C	-0.1899	0.0264	5.8e-13	51.7419	-0.021	0.035	0.550483	-0.0055	0.006	0.38214
SBP	rs11159091	A	G	0.1793	0.0246	3.26e-13	53.124	0.019	0.033	0.568914	0.0019	0.0056	0.746708
SBP	rs11197813	A	G	-0.1801	0.0268	1.84e-11	45.1604	-0.0079	0.036	0.830839	-0.0032	0.0064	0.642004
SBP	rs112280096	A	C	-0.1706	0.0264	1.13e-10	41.759	0.023	0.043	0.606742	0.017	0.0073	0.0286761
SBP	rs11623535	A	G	0.2022	0.0277	3.02e-13	53.2847	0.012	0.037	0.745447	0.0076	0.0061	0.239837
SBP	rs11771693	A	G	0.1673	0.0265	2.72e-10	39.8566	0.084	0.035	0.0192185	-0.002	0.006	0.751465
SBP	rs11876341	A	G	-0.2225	0.027	1.93e-16	67.9098	-0.0094	0.044	0.834292	0.0018	0.0074	0.815966
SBP	rs12454712	T	C	0.2038	0.026	4.41e-15	61.4415	0.052	0.05	0.307843
SBP	rs12511987	T	G	-0.2153	0.0323	2.71e-11	44.4307	-0.032	0.044	0.480442	-0.0087	0.008	0.301318
SBP	rs12572586	T	C	-0.3646	0.0517	1.83e-12	49.7339	-0.076	0.067	0.260735	-0.008	0.011	0.509515
SBP	rs12703989	A	G	0.1521	0.025	1.26e-09	37.0151	0.029	0.033	0.384938	0.0022	0.0054	0.694204
SBP	rs13179413	T	C	0.2045	0.0284	5.57e-13	51.8501	0.029	0.043	0.513992	0.0081	0.0073	0.29527
SBP	rs1332813	T	C	0.1965	0.0259	3.58e-14	57.5606	0.012	0.034	0.726385	-0.0005	0.0056	0.939281
SBP	rs1347345	A	G	-0.1792	0.0253	1.45e-12	50.1689	-0.011	0.033	0.743769	-0.015	0.0055	0.00892627
SBP	rs1551355	T	C	0.1932	0.0288	1.96e-11	45.0017	-0.012	0.041	0.777046	0.0065	0.007	0.374714
SBP	rs17035181	T	G	0.2949	0.0348	2.17e-17	71.811	0.045	0.046	0.332944	0.0036	0.0076	0.649092
SBP	rs17115145	T	C	0.1569	0.025	3.74e-10	39.3882	-0.016	0.033	0.644046	0.011	0.0056	0.0720344
SBP	rs17396055	A	G	-0.1727	0.0264	5.73e-11	42.7934	-0.055	0.035	0.116135	0.0092	0.0056	0.122552
SBP	rs184457	A	G	-0.1659	0.0272	1.09e-09	37.201	-0.042	0.037	0.263345	-0.0029	0.0061	0.648996
SBP	rs1882289	A	G	-0.2159	0.0379	1.26e-08	32.4509	0.0037	0.05	0.941717	0.0054	0.0083	0.538574
SBP	rs1891730	T	C	-0.1785	0.0256	2.95e-12	48.6179	0.0053	0.035	0.881156	-0.0055	0.0058	0.370452
SBP	rs190194639	T	C	0.2746	0.0468	4.55e-09	34.4278	0.0018	0.067	0.978403	0.0045	0.011	0.688381
SBP	rs1906672	A	G	0.2715	0.0291	1.03e-20	87.047	-0.054	0.039	0.175282	-0.018	0.0064	0.00753755
SBP	rs1986971	A	G	0.2377	0.0274	3.93e-18	75.2588	0.01	0.038	0.788597	0.0066	0.0061	0.308665
SBP	rs2300481	T	C	0.1949	0.0251	8.01e-15	60.2943	-0.035	0.034	0.305441	-0.006	0.0056	0.30967
SBP	rs246973	T	C	0.2244	0.0278	7.25e-16	65.1563	-0.0068	0.036	0.850474	-0.0017	0.006	0.786825
SBP	rs260508	T	G	0.1485	0.0254	5.17e-09	34.1811	-0.022	0.034	0.520936	-0.015	0.0055	0.0128446
SBP	rs2610990	A	G	-0.2573	0.028	3.82e-20	84.443	0.032	0.036	0.379954	-0.014	0.0061	0.032652
SBP	rs2613765	A	G	-0.2336	0.0244	9.01e-22	91.6571	0.035	0.032	0.286613	-0.01	0.0053	0.0759854
SBP	rs2807337	T	C	0.1753	0.0252	3.6e-12	48.3908	-0.024	0.034	0.486896	0.0054	0.0055	0.355059
SBP	rs28377357	A	G	-0.1862	0.0267	3.37e-12	48.6336	-0.022	0.038	0.570202	-0.0008	0.0063	0.906826
SBP	rs28558491	T	C	-0.1874	0.0278	1.47e-11	45.4412	0.0054	0.038	0.887075	0.0023	0.0061	0.720809
SBP	rs3121685	T	C	-0.1475	0.0246	1.92e-09	35.9512	0.03	0.032	0.364495	0.0004	0.0054	0.947889
SBP	rs34072724	A	G	-0.2181	0.0244	4.09e-19	79.8972	-0.0026	0.032	0.937772	-0.0056	0.0053	0.322214
SBP	rs35590893	A	G	-0.2152	0.0275	4.65e-15	61.2377	0.014	0.036	0.708107	0.0021	0.0062	0.750419
SBP	rs3743157	A	C	0.2602	0.0325	1.27e-15	64.0985	-0.0093	0.044	0.834391	-0.0057	0.0073	0.459871
SBP	rs4129585	A	C	0.1749	0.0246	1.06e-12	50.5486	-0.0079	0.033	0.811891	0.0006	0.0054	0.921589
SBP	rs4598218	T	C	0.1797	0.0254	1.5e-12	50.0528	-0.039	0.034	0.253103	-0.0034	0.0056	0.569276
SBP	rs4651224	T	C	0.1944	0.025	7.29e-15	60.4662	0.043	0.033	0.196107	0.012	0.0055	0.0349357
SBP	rs4925159	A	G	0.2281	0.0247	2.27e-20	85.2819	0.076	0.033	0.0209749	0.0044	0.0054	0.443247
SBP	rs4980515	T	C	0.2086	0.0251	9.07e-17	69.0687	-0.0068	0.033	0.839818	-0.0042	0.0055	0.465729
SBP	rs56352451	T	C	0.1992	0.0358	2.54e-08	30.9608	0.11	0.047	0.0244985	-0.0004	0.0086	0.966806
SBP	rs5742643	A	G	-0.2236	0.0282	2.15e-15	62.8703	-0.031	0.036	0.405562	-0.0075	0.006	0.236449
SBP	rs6021247	A	G	0.2041	0.0243	4.29e-17	70.5462	0.036	0.033	0.286012	-0.0006	0.0054	0.921683
SBP	rs606950	A	G	0.2324	0.0253	3.77e-20	84.3784	-0.027	0.034	0.441287	-0.0016	0.0057	0.787869
SBP	rs6545155	T	C	0.1691	0.0295	9.84e-09	32.8582	-0.054	0.04	0.184488	0.0051	0.0065	0.462019
SBP	rs6723509	T	C	0.2348	0.0351	2.32e-11	44.7489	0.066	0.048	0.17508	0.0053	0.0078	0.523863
SBP	rs6739913	A	G	0.1675	0.0271	6.4e-10	38.2024	0.062	0.036	0.0924464	-0.0015	0.006	0.814258
SBP	rs67720684	A	C	0.2039	0.0291	2.26e-12	49.0963	-0.042	0.039	0.291823	0.0083	0.0065	0.222752
SBP	rs6788984	A	G	0.2558	0.0353	3.96e-13	52.5112	-0.042	0.046	0.360005	-0.012	0.0076	0.143196
SBP	rs6963105	A	G	-0.1779	0.0263	1.39e-11	45.7552	-0.015	0.035	0.669757	-0.023	0.0061	0.000432544
SBP	rs6996733	T	C	0.1882	0.0341	3.34e-08	30.46	0.052	0.047	0.272175	-0.012	0.008	0.156345
SBP	rs702395	T	C	0.191	0.0246	8.25e-15	60.2832	0.047	0.033	0.160289	-0.012	0.0054	0.0312997
SBP	rs709668	A	G	-0.2534	0.0306	1.24e-16	68.5757	-0.014	0.04	0.737843	-0.011	0.0067	0.133397
SBP	rs72688070	T	C	-0.241	0.0326	1.56e-13	54.6511	-0.016	0.045	0.721642	-0.0038	0.0074	0.626478
SBP	rs73187288	A	C	-0.2558	0.04	1.57e-10	40.896	-0.062	0.049	0.214265	-0.0081	0.0082	0.349286
SBP	rs7439567	T	C	0.2355	0.0251	7.35e-21	88.0307	0.041	0.035	0.240842	0.0084	0.0059	0.178152
SBP	rs7763294	T	G	-0.1804	0.0263	6.85e-12	47.0502	-0.064	0.035	0.0701681	-0.0093	0.0057	0.125815
SBP	rs78151625	T	C	-0.2108	0.033	1.6e-10	40.805	-0.012	0.043	0.788103	-0.0081	0.0071	0.281827
SBP	rs78474310	A	G	-0.4828	0.06	8.38e-16	64.7488	-0.35	0.18	0.0536636	-0.066	0.036	0.0847091
SBP	rs7912283	A	G	0.1943	0.0259	6.76e-14	56.279	0.032	0.034	0.35771	-0.0038	0.0057	0.523863
SBP	rs7963801	T	C	-0.2027	0.0256	2.29e-15	62.6942	-0.074	0.035	0.0398437	0.0023	0.0059	0.710611
SBP	rs7976167	T	C	0.1638	0.0266	7.21e-10	37.9197	0.029	0.035	0.411934	0.016	0.0058	0.00906776
SBP	rs7988232	A	G	0.148	0.0249	2.99e-09	35.3285	0.015	0.033	0.661947	-0.0052	0.0055	0.375705
SBP	rs8014182	T	C	-0.3397	0.0361	4.99e-21	88.5476	-0.0013	0.047	0.978403	0.0019	0.0079	0.82014
SBP	rs912434	T	G	0.2151	0.0287	6.27e-14	56.1716	0.043	0.039	0.272175	0.0093	0.0063	0.163147
SBP	rs9368222	A	C	0.2301	0.0273	3.85e-17	71.0408	-0.063	0.037	0.0923847	0.0049	0.0059	0.430015
SBP	rs9401090	T	C	0.1637	0.0285	9.25e-09	32.9919	0.059	0.038	0.12705	-0.0005	0.0063	0.936159
SBP	rs9526707	A	G	-0.1939	0.0264	1.9e-13	53.9446	-0.023	0.036	0.52292	-0.014	0.0061	0.0362001
SBP	rs9532243	A	C	0.2709	0.0243	6.43e-29	124.281	0.036	0.034	0.293025	0.0046	0.0057	0.443834
SBP	rs9875380	T	C	-0.1651	0.0245	1.7e-11	45.4111	0.0074	0.032	0.820181	0.015	0.0053	0.00838919
SBP	rs9885632	T	C	0.2102	0.0279	5.07e-14	56.7619	-0.005	0.028	0.860341	0.021	0.0059	0.000733111
DBP	rs10062049	T	C	0.2113	0.0221	1.43e-21	91.4144	0.073	0.047	0.126847	-0.0001	0.0081	0.987801
DBP	rs10087782	T	C	0.1211	0.0151	1.21e-15	64.3183	0.037	0.032	0.252199	0.0052	0.0053	0.35476
DBP	rs11026586	A	G	0.2606	0.0299	3.17e-18	75.9638	0.059	0.059	0.324447	-0.011	0.01	0.301217
DBP	rs11080134	A	G	-0.0974	0.0159	9.27e-10	37.5253	0.012	0.036	0.732015	0.0058	0.0064	0.397649
DBP	rs113134141	A	G	-0.1569	0.025	3.47e-10	39.3882	-0.046	0.17	0.788301
DBP	rs12142296	T	G	-0.1716	0.0222	1.1e-14	59.7487	-0.011	0.048	0.819293	0.013	0.008	0.131884
DBP	rs1232482	T	C	-0.1155	0.0153	4.78e-14	56.9877	-0.001	0.033	0.976727	0.0023	0.0055	0.693918
DBP	rs12515541	T	G	0.1104	0.0154	8.66e-13	51.3921	-0.0069	0.033	0.837351	-0.0065	0.0055	0.267823
DBP	rs1271309	A	G	-0.1786	0.0209	1.36e-17	73.0248	-0.03	0.049	0.546221	-0.017	0.0079	0.0363957
DBP	rs13001283	A	G	0.1513	0.0207	2.73e-13	53.4241	0.014	0.043	0.751177	-0.0037	0.0072	0.625711
DBP	rs1565716	A	G	0.2012	0.0298	1.49e-11	45.5852	-0.058	0.064	0.372476	-0.0095	0.01	0.38204
DBP	rs1607644	A	G	-0.1035	0.0155	2.75e-11	44.5879	0.013	0.034	0.710775	-0.0039	0.0055	0.50505
DBP	rs1718845	A	G	-0.0963	0.0165	5.14e-09	34.0631	0.041	0.036	0.260333	0.0083	0.0059	0.183093
DBP	rs17224476	A	G	0.1547	0.0241	1.3e-10	41.2047	-0.16	0.058	0.00617519	0.0038	0.0091	0.690481
DBP	rs17248480	A	G	-0.5064	0.0479	4.07e-26	111.768	0.11	0.21	0.600605	-0.15	0.04	0.000347616
DBP	rs1821295	T	C	-0.1347	0.0165	2.78e-16	66.645	-0.044	0.035	0.214064	-0.0024	0.0059	0.703077
DBP	rs1947228	T	C	-0.1451	0.0153	2.39e-21	89.9398	0.0073	0.033	0.825806	-0.0043	0.0054	0.449314
DBP	rs1996992	T	G	-0.2964	0.0344	6.54e-18	74.2403	0.036	0.073	0.625942	0.0085	0.012	0.513492
DBP	rs2222544	T	C	-0.0987	0.0171	8.53e-09	33.3152	-0.04	0.036	0.270169	0.0061	0.006	0.335521
DBP	rs223361	T	C	0.1522	0.0161	3.6e-21	89.3671	0.011	0.035	0.750583	0.0057	0.0058	0.352571
DBP	rs2390258	A	G	-0.1031	0.0163	2.68e-10	40.0076	0.0037	0.035	0.915975	0.011	0.0058	0.082283
DBP	rs34163044	A	C	0.1488	0.0157	2.04e-21	89.8269	0.0041	0.034	0.905619	-0.0056	0.0057	0.348588
DBP	rs34570306	T	C	-0.1115	0.0155	5.46e-13	51.7471	-0.0062	0.034	0.854816	-0.0057	0.0055	0.329724
DBP	rs360153	T	C	-0.1917	0.0152	2.71e-36	159.059	-0.013	0.035	0.706131	-0.0076	0.0059	0.219343
DBP	rs3898618	T	C	-0.2532	0.0336	4.76e-14	56.787	0.048	0.081	0.560591	-0.0063	0.014	0.660287
DBP	rs4286632	A	G	0.127	0.017	9.26e-14	55.8097	0.037	0.031	0.241847	-0.0029	0.0062	0.65493
DBP	rs4411245	A	G	0.1023	0.0165	5.92e-10	38.44	0.098	0.035	0.0058142	0.0017	0.0062	0.79765
DBP	rs4420291	A	G	0.0937	0.0151	5.97e-10	38.5057	-0.0003	0.0032	0.923373	-0.0099	0.0054	0.0805174
DBP	rs45474499	T	C	0.3433	0.0362	2.52e-21	89.9354	-0.017	0.07	0.808239	-0.017	0.012	0.170981
DBP	rs4634143	T	C	0.1129	0.0166	9.05e-12	46.2564	0.034	0.036	0.364097	-0.0089	0.006	0.160918
DBP	rs4800420	A	G	0.1114	0.0166	1.9e-11	45.0354	-0.011	0.035	0.746535	0.013	0.0058	0.0361144
DBP	rs4851462	T	C	-0.1138	0.0158	6.43e-13	51.8765	0.051	0.034	0.133468	-0.0026	0.0056	0.657512
DBP	rs55684003	A	G	0.1193	0.0164	4.03e-13	52.9168	-0.041	0.035	0.249184	0.0085	0.0059	0.170241
DBP	rs55829085	A	C	-0.2672	0.0371	5.73e-13	51.8711	0.11	0.078	0.155826	0.0092	0.012	0.473045
DBP	rs598682	A	G	-0.1153	0.0173	2.59e-11	44.4188	0.011	0.038	0.766087	-0.0003	0.0062	0.964725
DBP	rs603424	A	G	0.1717	0.0202	1.81e-17	72.25	0.031	0.044	0.486797	0.011	0.0076	0.155919
DBP	rs61892344	T	C	-0.1162	0.0199	5.64e-09	34.0962	-0.049	0.044	0.265754	0.015	0.0073	0.0484027
DBP	rs62004794	A	G	-0.0948	0.0151	3.77e-10	39.4151	0.04	0.032	0.22011	-0.0002	0.0054	0.9669
DBP	rs62229372	T	C	0.1446	0.024	1.69e-09	36.3006	-0.09	0.056	0.112253	0.0044	0.0087	0.628876
DBP	rs6565174	A	C	-0.1821	0.0243	6.63e-14	56.1574	0.11	0.055	0.0555955	0.011	0.0092	0.275745
DBP	rs668459	T	C	-0.1219	0.0152	1.07e-15	64.3162	-0.0022	0.024	0.930276	-0.017	0.0054	0.00301148
DBP	rs6777317	A	G	0.1147	0.0168	8.35e-12	46.6131	-0.034	0.038	0.378458	-0.0015	0.0065	0.824408
DBP	rs7137749	T	C	0.132	0.0157	4.47e-17	70.6885	-0.029	0.034	0.396298	0.0067	0.0056	0.25621
DBP	rs7180952	T	C	-0.0984	0.0153	1.19e-10	41.3626	0.0013	0.032	0.967062	-0.0065	0.0053	0.247421
DBP	rs7313556	A	G	0.09	0.0158	1.24e-08	32.4467	-0.039	0.034	0.252299	0.011	0.0056	0.0528117
DBP	rs8069739	T	C	-0.1082	0.0161	1.98e-11	45.1651	-0.074	0.035	0.0350002	-0.0023	0.0057	0.698403
DBP	rs875106	A	G	-0.1217	0.0151	7.66e-16	64.9572	0.014	0.032	0.677865	0.0017	0.0053	0.762212
DBP	rs9472135	T	C	0.1444	0.0165	2.09e-18	76.589	0.14	0.038	0.000300103	0.043	0.0062	<0.001
DBP	rs954767	A	C	-0.1389	0.0171	4.71e-16	65.98	-0.026	0.037	0.477859	-0.0006	0.0061	0.922156
DBP	rs9563529	T	G	0.1173	0.0188	4.27e-10	38.9296	-0.02	0.038	0.598922	0.0055	0.0063	0.405536
DBP	rs9865843	A	G	-0.0906	0.0153	3.42e-09	35.065	0.059	0.032	0.0709937	-0.0018	0.0054	0.74509
DBP	rs9932866	A	G	0.1098	0.0158	3.41e-12	48.2937	-0.023	0.036	0.528473	0.0051	0.0059	0.407802
PP	rs10842991	T	C	-0.1937	0.0218	5.65e-19	78.9489	-0.068	0.042	0.104265	-0.0003	0.0067	0.96255
PP	rs10887914	T	C	0.1327	0.0172	1.21e-14	59.523	0.042	0.033	0.211544	0.011	0.0054	0.0494846
PP	rs10982910	T	G	-0.2078	0.0298	2.96e-12	48.6249	-0.052	0.058	0.373972	0.0037	0.0098	0.723572
PP	rs10988442	A	G	0.1783	0.0178	1.29e-23	100.337	0.021	0.033	0.532737	0.004	0.0055	0.494656
PP	rs11087740	T	C	-0.156	0.0173	2.32e-19	81.3124	-0.0022	0.026	0.934813	0.0051	0.0054	0.365889
PP	rs11248862	A	G	0.2088	0.0267	5.44e-15	61.1559	0.069	0.053	0.197924	0.0051	0.0091	0.600366
PP	rs115172170	T	C	-0.2459	0.0375	5.39e-11	42.9986	-0.024	0.067	0.725199	-0.0032	0.012	0.798124
PP	rs11615689	T	C	-0.1476	0.0228	9.48e-11	41.9086	-0.026	0.041	0.534027	-0.0027	0.0069	0.707941
PP	rs11642631	T	C	-0.102	0.0174	4.26e-09	34.3639	0.03	0.032	0.354117	-0.0021	0.0056	0.726621
PP	rs11701512	A	G	0.151	0.0225	2.01e-11	45.039	0.046	0.041	0.271172	0.012	0.007	0.104844
PP	rs11770630	T	C	0.1599	0.0172	1.57e-20	86.4251	-0.0005	0.034	0.988856	-0.0031	0.0055	0.586612
PP	rs11789875	A	G	0.1563	0.0242	1.15e-10	41.7145	0.0082	0.049	0.86991	-0.0005	0.008	0.94874
PP	rs11901929	A	G	0.1184	0.0183	1.01e-10	41.8602	0.0087	0.034	0.802909	-0.0073	0.0058	0.233674
PP	rs12034319	A	G	0.1278	0.021	1.18e-09	37.0359	0.002	0.04	0.961145	0.0046	0.0066	0.508545
PP	rs12172847	A	G	-0.1184	0.0185	1.49e-10	40.96	-0.012	0.034	0.736361	-0.0089	0.0057	0.14008
PP	rs12195276	T	C	-0.1852	0.0195	1.8e-21	90.2013	0.03	0.038	0.44059	-0.01	0.0066	0.145448
PP	rs12807220	A	G	-0.1537	0.0182	2.72e-17	71.319	-0.05	0.035	0.156739	-0.012	0.0056	0.0449852
PP	rs13122790	A	G	0.1283	0.0197	7.29e-11	42.4151	-0.005	0.037	0.893782	0.0051	0.0061	0.430899
PP	rs1334576	A	G	-0.1149	0.0174	4.43e-11	43.6055	0.059	0.032	0.0703639	0.028	0.0054	<0.001
PP	rs134041	T	C	-0.1122	0.0176	1.71e-10	40.6406	0.036	0.033	0.274382	0.0051	0.0054	0.379567
PP	rs141979279	T	C	0.2702	0.0399	1.28e-11	45.859	-0.085	0.068	0.217591	-0.01	0.012	0.410952
PP	rs1432457	A	G	-0.1199	0.0191	3.59e-10	39.4068	-0.04	0.036	0.268664	0.0047	0.0061	0.466119
PP	rs1486236	A	C	-0.1365	0.0184	1.14e-13	55.0338	-0.058	0.037	0.119197	-0.012	0.006	0.0481294
PP	rs1630736	T	C	-0.1319	0.0176	6.71e-14	56.1648	0.0021	0.035	0.951579	-0.012	0.0059	0.0663911
PP	rs20354	T	G	0.1907	0.0253	4.69e-14	56.8147	0.017	0.047	0.72263	-0.011	0.0077	0.16855
PP	rs210381	A	G	-0.1501	0.0176	1.39e-17	72.7338	-0.043	0.033	0.19853	0.0006	0.0054	0.92121
PP	rs2205260	A	C	0.1627	0.0232	2.12e-12	49.1812	0.038	0.043	0.376265	0.0035	0.0072	0.644687
PP	rs2631669	T	C	0.0974	0.0173	1.67e-08	31.6976	0.031	0.032	0.330145	0.0013	0.0053	0.81312
PP	rs2820443	T	C	0.187	0.0189	3.96e-23	97.8948	0.049	0.037	0.194491	0.014	0.006	0.0322931
PP	rs28470843	T	C	0.1323	0.0178	9.83e-14	55.2433	0.028	0.033	0.396996	0.0061	0.0055	0.291434
PP	rs286809	A	G	-0.1391	0.023	1.38e-09	36.5762	-0.058	0.043	0.181656	0.0002	0.007	0.975128
PP	rs3135967	A	G	0.1128	0.0173	7.56e-11	42.5134	-0.058	0.032	0.0802029	0.0041	0.0054	0.470607
PP	rs3191402	A	G	-0.1191	0.0181	5.16e-11	43.2979	-0.062	0.034	0.0764628	0.003	0.006	0.640186
PP	rs34783010	T	G	0.1718	0.0216	1.92e-15	63.2614	0.057	0.047	0.231185	0.0002	0.0079	0.984302
PP	rs35504735	A	G	0.1178	0.0172	8.36e-12	46.9066	0.001	0.028	0.971204	-0.0078	0.0055	0.178467
PP	rs37060	A	G	0.1471	0.0198	1.13e-13	55.1944	0.007	0.037	0.850869	-0.0083	0.0061	0.199413
PP	rs385437	A	G	0.1552	0.0247	3.35e-10	39.4811	0.06	0.046	0.19853	0.011	0.0076	0.16389
PP	rs4304924	A	G	-0.116	0.0174	2.74e-11	44.4444	0.019	0.034	0.573668	-0.0014	0.0058	0.825546
PP	rs4443403	T	C	-0.1832	0.029	2.74e-10	39.9075	0.037	0.055	0.511908	-0.01	0.009	0.287594
PP	rs4582532	A	G	-0.0966	0.0173	2.16e-08	31.179	0.0025	0.032	0.93866	0.02	0.0055	0.000534527
PP	rs4678915	A	G	-0.1386	0.0177	5.71e-15	61.3169	-0.045	0.034	0.188733	-0.0068	0.0058	0.264974
PP	rs4896104	T	C	-0.1316	0.0177	9.95e-14	55.2796	-0.041	0.034	0.222225	-0.0059	0.0056	0.313588
PP	rs4977492	T	C	-0.1209	0.0183	3.6e-11	43.6466	0.024	0.034	0.478356	0.0045	0.0057	0.452248
PP	rs512083	T	C	-0.1293	0.0173	7.44e-14	55.8605	0.015	0.034	0.664023	0.0018	0.0057	0.766015
PP	rs560887	T	C	-0.1676	0.0188	4.17e-19	79.4753	-0.044	0.036	0.224138	0.0052	0.0059	0.399425
PP	rs5750482	T	C	0.1166	0.0178	5.4e-11	42.9099	0.033	0.034	0.339238	-0.018	0.0059	0.00362085
PP	rs6731373	A	G	0.1434	0.0188	2.14e-14	58.1812	0.001	0.036	0.978206	-0.003	0.0063	0.65579
PP	rs6772704	A	C	-0.1236	0.0191	9.33e-11	41.8765	-0.022	0.035	0.535514	-0.0077	0.0059	0.221719
PP	rs6801957	T	C	0.1315	0.0175	4.99e-14	56.4645	-0.021	0.034	0.541066	-0.0057	0.0054	0.321413
PP	rs680515	A	G	-0.2437	0.018	6.98e-42	183.302	-0.023	0.034	0.506252	0.0061	0.0055	0.290019
PP	rs6823199	T	C	0.1526	0.0201	3.66e-14	57.6391	0.048	0.04	0.246572	0.0032	0.0066	0.643154
PP	rs6925750	T	C	0.1657	0.0269	7.27e-10	37.9438	0.025	0.055	0.653936	0.0011	0.009	0.905406
PP	rs7009170	T	C	-0.179	0.0186	5.81e-22	92.6148	-0.0038	0.034	0.912918	0.0009	0.0057	0.875679
PP	rs704191	T	C	0.1593	0.0175	7.33e-20	82.862	-0.065	0.033	0.0493765	-0.0016	0.0054	0.772764
PP	rs7144602	T	G	-0.1094	0.0184	2.62e-09	35.3508	0.0015	0.034	0.966372	-0.0062	0.0057	0.303232
PP	rs7250835	T	C	0.1888	0.0246	1.67e-14	58.9025	-0.051	0.058	0.388128	-0.0086	0.0093	0.382238
PP	rs72659998	T	C	-0.1941	0.0241	8.57e-16	64.866	-0.012	0.045	0.790866	-0.0067	0.0074	0.392715
PP	rs73080726	T	C	-0.1914	0.0286	2.06e-11	44.787	-0.093	0.058	0.113275	-0.014	0.0091	0.135556
PP	rs77692990	T	C	-0.2014	0.0321	3.69e-10	39.3649	0.02	0.06	0.739818	-0.0026	0.01	0.80828
PP	rs7977311	T	C	-0.2026	0.0272	8.56e-14	55.4806	-0.0063	0.054	0.908874	-0.018	0.0088	0.0535316
PP	rs8013933	T	C	0.1369	0.0189	4.08e-13	52.4666	0.015	0.035	0.675492	-0.0022	0.0059	0.724907
PP	rs832890	T	C	0.124	0.0173	8.4e-13	51.3749	-0.024	0.033	0.474879	-0.014	0.0054	0.0124773
PP	rs963920	T	G	-0.1227	0.0185	3.6e-11	43.9892	-0.036	0.035	0.317147	-0.0088	0.0059	0.158154
PP	rs9860290	A	G	-0.159	0.0214	1.11e-13	55.2035	-0.024	0.04	0.550384	-0.0014	0.0068	0.843276
PP	rs9904409	A	G	0.2533	0.0292	4.15e-18	75.2497	0.039	0.057	0.501389	0.023	0.0092	0.0160983

## Sheet: ST 9
Supplementary Table 9.Leave-one-out analysis for IVW MR of blood pressure on gout risk or serum urate level
Exposure	SNP	serum urate			gout
		IVE	LCI	UCI	IVW_OR	LCI	UCI
SBP	rs10048404	0.0141443	0.00461157	0.0236769	1.06881	1.02668	1.11267
SBP	rs10069690				1.06351	1.02091	1.10789
SBP	rs10274928	0.0140043	0.0045412	0.0234675	1.06425	1.02161	1.10868
SBP	rs1036902	0.0142693	0.00475273	0.0237859	1.06141	1.01913	1.10544
SBP	rs1043069	0.0150064	0.00551304	0.0244997	1.06331	1.02063	1.10778
SBP	rs1044822	0.0140013	0.00453972	0.0234629	1.06298	1.02044	1.10728
SBP	rs10743086	0.0148877	0.00541815	0.0243573	1.06789	1.02605	1.11144
SBP	rs10782230	0.0131526	0.00392018	0.0223849	1.06172	1.01925	1.10596
SBP	rs11031051	0.0143307	0.00480623	0.0238551	1.06334	1.0207	1.10776
SBP	rs11159091	0.0145512	0.00501926	0.0240832	1.0634	1.02076	1.10782
SBP	rs11197813	0.0144727	0.00495372	0.0239917	1.06418	1.02153	1.1086
SBP	rs112280096	0.0152431	0.0059665	0.0245198	1.06534	1.02288	1.10956
SBP	rs11623535	0.0142005	0.00468267	0.0237184	1.06401	1.02132	1.10848
SBP	rs11771693	0.014728	0.00522224	0.0242338	1.05909	1.0176	1.10228
SBP	rs11876341	0.0147468	0.00523599	0.0242577	1.0642	1.02155	1.10863
SBP	rs12454712				1.06256	1.02021	1.10667
SBP	rs12511987	0.0142804	0.00478045	0.0237803	1.06306	1.02051	1.10738
SBP	rs12572586	0.0144216	0.00489656	0.0239467	1.06194	1.01953	1.10612
SBP	rs12703989	0.0145038	0.0049845	0.0240231	1.06277	1.0203	1.107
SBP	rs13179413	0.014269	0.00476598	0.0237721	1.06318	1.02062	1.1075
SBP	rs1332813	0.0147545	0.00522182	0.0242872	1.06399	1.02127	1.10849
SBP	rs1347345	0.0136265	0.00425625	0.0229967	1.06398	1.0213	1.10845
SBP	rs1551355	0.01433	0.00482138	0.0238386	1.06519	1.02262	1.10954
SBP	rs17035181	0.0145449	0.00498527	0.0241046	1.06231	1.01969	1.10672
SBP	rs17115145	0.0139841	0.00454295	0.0234252	1.06562	1.02309	1.10991
SBP	rs17396055	0.0152719	0.0058844	0.0246594	1.06121	1.0191	1.10506
SBP	rs184457	0.0142917	0.00478908	0.0237943	1.06019	1.01867	1.10341
SBP	rs1882289	0.0148212	0.00534213	0.0243002	1.06463	1.02204	1.10898
SBP	rs1891730	0.0143193	0.00479932	0.0238393	1.06503	1.0224	1.10944
SBP	rs190194639	0.0144895	0.00497988	0.0239991	1.06439	1.02181	1.10873
SBP	rs1906672	0.0162548	0.00706738	0.0254421	1.06965	1.02745	1.11357
SBP	rs1986971	0.0142617	0.0047097	0.0238137	1.06432	1.02155	1.10889
SBP	rs2300481	0.0151595	0.00569657	0.0246224	1.06751	1.02516	1.11161
SBP	rs246973	0.0148736	0.00534183	0.0244054	1.06557	1.02283	1.1101
SBP	rs260508	0.0155816	0.00644743	0.0247157	1.06615	1.0238	1.11025
SBP	rs2610990	0.0136485	0.00416529	0.0231317	1.06825	1.02568	1.11258
SBP	rs2613765	0.0138401	0.00430578	0.0233743	1.06905	1.02659	1.11326
SBP	rs2807337	0.0143059	0.00478257	0.0238292	1.06632	1.02385	1.11056
SBP	rs28377357	0.0146096	0.00508869	0.0241306	1.06338	1.02079	1.10774
SBP	rs28558491	0.0148047	0.00529852	0.0243109	1.06495	1.02233	1.10935
SBP	rs3121685	0.0146562	0.00514661	0.0241658	1.06647	1.02415	1.11054
SBP	rs34072724	0.0143132	0.00474731	0.0238791	1.06502	1.02218	1.10966
SBP	rs35590893	0.0146087	0.00506572	0.0241517	1.06474	1.02201	1.10925
SBP	rs3743157	0.015057	0.00556491	0.0245492	1.0655	1.02279	1.10998
SBP	rs4129585	0.0146421	0.00511238	0.0241718	1.06531	1.02267	1.10973
SBP	rs4598218	0.0149142	0.00541833	0.02441	1.06744	1.0252	1.11141
SBP	rs4651224	0.0137976	0.00434233	0.0232528	1.06152	1.01912	1.10568
SBP	rs4925159	0.0144006	0.00482599	0.0239752	1.05819	1.01651	1.10159
SBP	rs4980515	0.0151175	0.00562039	0.0246146	1.06573	1.02299	1.11026
SBP	rs56352451	0.0146085	0.00510838	0.0241087	1.06009	1.01859	1.10329
SBP	rs5742643	0.0142238	0.00468321	0.0237644	1.0625	1.01988	1.10691
SBP	rs6021247	0.0148022	0.00526076	0.0243437	1.06203	1.01948	1.10635
SBP	rs606950	0.0149309	0.00538669	0.0244752	1.0677	1.02511	1.11206
SBP	rs6545155	0.0143775	0.00487009	0.023885	1.06699	1.02497	1.11073
SBP	rs6723509	0.0144163	0.00489249	0.0239401	1.06165	1.01941	1.10565
SBP	rs6739913	0.014721	0.00521612	0.0242258	1.06103	1.01907	1.10472
SBP	rs67720684	0.0141959	0.00468744	0.0237044	1.06723	1.02495	1.11125
SBP	rs6788984	0.0153347	0.0059342	0.0247352	1.06709	1.02468	1.11124
SBP	rs6963105	0.0133409	0.00418311	0.0224988	1.06372	1.02108	1.10813
SBP	rs6996733	0.0150174	0.0056199	0.0244149	1.06246	1.02015	1.10653
SBP	rs702395	0.015661	0.00635929	0.0249627	1.0621	1.01954	1.10644
SBP	rs709668	0.0140077	0.00449069	0.0235246	1.06409	1.02132	1.10866
SBP	rs72688070	0.0144874	0.004953	0.0240219	1.06392	1.02125	1.10837
SBP	rs73187288	0.0143043	0.00478395	0.0238246	1.0618	1.01945	1.1059
SBP	rs7439567	0.0140983	0.0045565	0.0236402	1.06171	1.01913	1.10607
SBP	rs7763294	0.0140608	0.00457373	0.0235478	1.06053	1.01861	1.10418
SBP	rs78151625	0.0142157	0.00471451	0.0237168	1.06364	1.02104	1.10802
SBP	rs78474310	0.0144084	0.00492556	0.0238913	1.06142	1.01985	1.10469
SBP	rs7912283	0.0149765	0.00547959	0.0244734	1.06248	1.01993	1.10682
SBP	rs7963801	0.0148682	0.00535225	0.0243841	1.05946	1.01774	1.1029
SBP	rs7976167	0.013714	0.00437208	0.0230559	1.06286	1.02037	1.10712
SBP	rs7988232	0.0147495	0.00525724	0.0242418	1.06397	1.02137	1.10834
SBP	rs8014182	0.0149512	0.00539587	0.0245066	1.06534	1.02245	1.11002
SBP	rs912434	0.0141031	0.00459357	0.0236126	1.06211	1.01965	1.10634
SBP	rs9368222	0.0143794	0.00482092	0.023938	1.06978	1.02772	1.11356
SBP	rs9401090	0.0146443	0.00513831	0.0241503	1.06153	1.01947	1.10532
SBP	rs9526707	0.0137354	0.00434852	0.0231223	1.06278	1.02022	1.10712
SBP	rs9532243	0.0145067	0.00488827	0.0241252	1.0624	1.01945	1.10715
SBP	rs9875380	0.0157226	0.00654429	0.0249009	1.06524	1.02261	1.10964
SBP	rs9885632	0.0132062	0.00396236	0.02245	1.06615	1.02325	1.11084
DBP	rs10062049	0.0148072	-0.00681631	0.0364307	1.00588	0.916003	1.10457
DBP	rs10087782	0.0136501	-0.00787045	0.0351707	1.01013	0.91965	1.10951
DBP	rs11026586	0.0161231	-0.00532323	0.0375695	1.01095	0.920413	1.11039
DBP	rs11080134	0.0151177	-0.00618983	0.0364253	1.01869	0.927275	1.11912
DBP	rs113134141				1.01662	0.92579	1.11635
DBP	rs12142296	0.0162454	-0.00495926	0.0374501	1.016	0.924364	1.11671
DBP	rs1232482	0.015033	-0.00643987	0.0365058	1.01717	0.925449	1.11797
DBP	rs12515541	0.0156586	-0.00566396	0.0369811	1.01508	0.923752	1.11544
DBP	rs1271309	0.0124339	-0.00882927	0.0336971	1.01366	0.922378	1.11398
DBP	rs13001283	0.0151261	-0.00633446	0.0365866	1.01544	0.923916	1.11604
DBP	rs1565716	0.015482	-0.0058861	0.0368501	1.022	0.930597	1.12239
DBP	rs1607644	0.0139605	-0.00749737	0.0354184	1.01918	0.927615	1.11979
DBP	rs1718845	0.0155597	-0.0056431	0.0367626	1.02223	0.931298	1.12204
DBP	rs17224476	0.014204	-0.00723577	0.0356438	1.02939	0.94203	1.12486
DBP	rs17248480	0.0122893	-0.00799536	0.0325739	1.01924	0.92799	1.11946
DBP	rs1821295	0.014548	-0.00701462	0.0361106	1.01007	0.91944	1.10963
DBP	rs1947228	0.0138247	-0.00781795	0.0354674	1.01918	0.926829	1.12074
DBP	rs1996992	0.0155543	-0.00594911	0.0370577	1.02082	0.92867	1.12212
DBP	rs2222544	0.0152783	-0.00602215	0.0365788	1.0122	0.921965	1.11126
DBP	rs223361	0.0135991	-0.00800948	0.0352076	1.01524	0.923255	1.11639
DBP	rs2390258	0.0160862	-0.0049737	0.0371461	1.01776	0.926254	1.1183
DBP	rs34163044	0.0159846	-0.00549185	0.0374611	1.01665	0.924488	1.11801
DBP	rs34570306	0.0136451	-0.00780967	0.0350999	1.01631	0.924785	1.11689
DBP	rs360153	0.0126381	-0.00915131	0.0344275	1.01337	0.920665	1.11541
DBP	rs3898618	0.0141812	-0.0072767	0.0356391	1.02034	0.928776	1.12094
DBP	rs4286632	0.015844	-0.00537573	0.0370638	1.00888	0.919341	1.10715
DBP	rs4411245	0.0143106	-0.00712346	0.0357446	1.00381	0.91834	1.09723
DBP	rs4420291	0.0154896	-0.00575535	0.0367346	1.01812	0.92629	1.11906
DBP	rs45474499	0.0167829	-0.00462857	0.0381944	1.01971	0.926972	1.12172
DBP	rs4634143	0.0158487	-0.00536294	0.0370604	1.01238	0.921762	1.11191
DBP	rs4800420	0.0126094	-0.0085411	0.0337598	1.01894	0.927298	1.11964
DBP	rs4851462	0.0141776	-0.00732309	0.0356783	1.02568	0.934809	1.12538
DBP	rs55684003	0.0132712	-0.00811689	0.0346592	1.02398	0.932646	1.12425
DBP	rs55829085	0.0154528	-0.00599007	0.0368957	1.02538	0.934332	1.1253
DBP	rs598682	0.0145246	-0.00694158	0.0359907	1.01871	0.927142	1.11932
DBP	rs603424	0.0131688	-0.00827408	0.0346117	1.01285	0.921562	1.11317
DBP	rs61892344	0.0159945	-0.00498626	0.0369754	1.01216	0.922038	1.1111
DBP	rs62004794	0.0140407	-0.00738255	0.0354639	1.02328	0.932398	1.12303
DBP	rs62229372	0.0141361	-0.00729392	0.0355662	1.02404	0.933818	1.12298
DBP	rs6565174	0.0156815	-0.00562416	0.0369871	1.02835	0.93843	1.12688
DBP	rs668459	0.0113996	-0.00945557	0.0322548	1.01695	0.924266	1.11892
DBP	rs6777317	0.0147288	-0.00670463	0.0361623	1.02173	0.930385	1.12204
DBP	rs7137749	0.013761	-0.00775866	0.0352806	1.02163	0.929782	1.12254
DBP	rs7180952	0.0134188	-0.0079312	0.0347688	1.01801	0.926516	1.11853
DBP	rs7313556	0.013069	-0.00810321	0.0342412	1.02221	0.931299	1.12199
DBP	rs8069739	0.0142247	-0.00725113	0.0357006	1.00651	0.918608	1.10282
DBP	rs875106	0.0150275	-0.00649607	0.036551	1.02019	0.928196	1.12129
DBP	rs9472135	0.00724039	-0.0101797	0.0246605	0.994318	0.913042	1.08283
DBP	rs954767	0.0145784	-0.00697261	0.0361294	1.01301	0.92179	1.11325
DBP	rs9563529	0.013561	-0.00780967	0.0349316	1.01585	0.924573	1.11613
DBP	rs9865843	0.0142678	-0.00717008	0.0357058	1.02587	0.935946	1.12444
DBP	rs9932866	0.0136028	-0.00781216	0.0350179	1.01823	0.92666	1.11884
PP	rs10842991	0.00486318	-0.00994387	0.0196702	1.08274	1.01774	1.15188
PP	rs10887914	0.00346872	-0.0110729	0.0180103	1.08483	1.01986	1.15393
PP	rs10982910	0.00506973	-0.00964465	0.0197841	1.08658	1.02162	1.15568
PP	rs10988442	0.00436222	-0.0104775	0.019202	1.088	1.02244	1.15777
PP	rs11087740	0.00566695	-0.00907069	0.0204046	1.09169	1.02568	1.16194
PP	rs11248862	0.00458312	-0.0101407	0.019307	1.08483	1.01994	1.15385
PP	rs115172170	0.00469098	-0.0100291	0.019411	1.08868	1.02357	1.15793
PP	rs11615689	0.00461501	-0.0101095	0.0193395	1.08759	1.02257	1.15676
PP	rs11642631	0.00484635	-0.00986449	0.0195572	1.09301	1.02775	1.16242
PP	rs11701512	0.00381947	-0.0107592	0.0183982	1.08566	1.02073	1.15472
PP	rs11770630	0.005362	-0.0094182	0.0201422	1.09099	1.02547	1.16069
PP	rs11789875	0.00487171	-0.00984075	0.0195842	1.08922	1.02418	1.15839
PP	rs11901929	0.00555688	-0.0090566	0.0201704	1.08902	1.02393	1.15824
PP	rs12034319	0.00446207	-0.0102292	0.0191533	1.08963	1.02456	1.15882
PP	rs12172847	0.00412164	-0.0105308	0.0187741	1.08865	1.02359	1.15785
PP	rs12195276	0.00369849	-0.0109858	0.0183827	1.09527	1.02945	1.16531
PP	rs12807220	0.00323753	-0.0113119	0.0177869	1.08385	1.01885	1.153
PP	rs13122790	0.00435668	-0.010338	0.0190514	1.09047	1.0253	1.15978
PP	rs1334576	0.00791805	-0.00507766	0.0209138	1.09721	1.03161	1.16698
PP	rs134041	0.00539036	-0.00927009	0.0200508	1.09392	1.02856	1.16344
PP	rs141979279	0.00537771	-0.00930995	0.0200654	1.0957	1.0301	1.16548
PP	rs1432457	0.00525914	-0.00941213	0.0199304	1.0859	1.02103	1.15489
PP	rs1486236	0.00358747	-0.0109435	0.0181185	1.08389	1.01906	1.15284
PP	rs1630736	0.00358653	-0.0109329	0.0181059	1.09041	1.02518	1.1598
PP	rs20354	0.00585825	-0.00876193	0.0204784	1.08879	1.02358	1.15816
PP	rs210381	0.00497763	-0.00981326	0.0197685	1.08435	1.01927	1.15358
PP	rs2205260	0.00454895	-0.010183	0.0192809	1.08657	1.02156	1.15572
PP	rs2631669	0.00470683	-0.00999663	0.0194103	1.08655	1.0217	1.15551
PP	rs2820443	0.00286469	-0.011684	0.0174133	1.08394	1.01874	1.15332
PP	rs28470843	0.00411926	-0.010577	0.0188155	1.08667	1.0216	1.15588
PP	rs286809	0.00485534	-0.00986034	0.019571	1.08514	1.02033	1.15406
PP	rs3135967	0.00440392	-0.0102958	0.0191036	1.09691	1.03134	1.16665
PP	rs3191402	0.00511523	-0.00958055	0.019811	1.08313	1.01839	1.15198
PP	rs34783010	0.00483475	-0.00989744	0.0195669	1.08532	1.02041	1.15435
PP	rs35504735	0.0056937	-0.00890037	0.0202878	1.09033	1.02499	1.15984
PP	rs37060	0.0057813	-0.00884522	0.0204078	1.0895	1.02427	1.15889
PP	rs385437	0.00409622	-0.0105206	0.0187131	1.0857	1.02086	1.15465
PP	rs4304924	0.00470608	-0.0100103	0.0194225	1.09199	1.02674	1.16138
PP	rs4443403	0.00421337	-0.0104472	0.0188739	1.09229	1.02704	1.16169
PP	rs4582532	0.00642139	-0.00760889	0.0204517	1.09091	1.02581	1.16015
PP	rs4678915	0.00408103	-0.0106059	0.018768	1.08457	1.01961	1.15367
PP	rs4896104	0.00416981	-0.0105271	0.0188667	1.08521	1.02026	1.15429
PP	rs4977492	0.00531298	-0.00936846	0.0199944	1.09273	1.02741	1.16221
PP	rs512083	0.0052104	-0.00951927	0.0199401	1.09256	1.02713	1.16215
PP	rs560887	0.00559937	-0.00914077	0.0203395	1.08469	1.01957	1.15398
PP	rs5750482	0.00651416	-0.00761408	0.0206424	1.08636	1.02145	1.1554
PP	rs6731373	0.00515841	-0.00956337	0.0198802	1.0902	1.02493	1.15964
PP	rs6772704	0.00408484	-0.0105559	0.0187255	1.08762	1.0226	1.15676
PP	rs6801957	0.00558457	-0.00909183	0.020261	1.09282	1.02742	1.16239
PP	rs680515	0.00648786	-0.00845126	0.021427	1.08833	1.02203	1.15894
PP	rs6823199	0.0045457	-0.0101913	0.0192827	1.08527	1.02033	1.15434
PP	rs6925750	0.00476962	-0.00993546	0.0194747	1.08822	1.02328	1.15729
PP	rs7009170	0.00506049	-0.00977282	0.0198938	1.0908	1.02512	1.1607
PP	rs704191	0.00515048	-0.00965289	0.0199538	1.10144	1.03526	1.17186
PP	rs7144602	0.00425632	-0.0103971	0.0189097	1.08996	1.02488	1.15919
PP	rs7250835	0.00536378	-0.00929536	0.0200229	1.09292	1.02765	1.16233
PP	rs72659998	0.00434096	-0.0104015	0.0190834	1.08921	1.02394	1.15865
PP	rs73080726	0.00394561	-0.0106596	0.0185509	1.08394	1.01919	1.1528
PP	rs77692990	0.00469546	-0.0100218	0.0194127	1.0911	1.02592	1.16043
PP	rs7977311	0.00354431	-0.0109791	0.0180677	1.08968	1.0245	1.15902
PP	rs8013933	0.00510032	-0.00963196	0.0198326	1.08846	1.02331	1.15776
PP	rs832890	0.00656884	-0.00769318	0.0208309	1.09339	1.02795	1.16299
PP	rs963920	0.0039818	-0.0106291	0.0185927	1.08611	1.02119	1.15516
PP	rs9860290	0.00472573	-0.0100215	0.0194729	1.08774	1.02262	1.15701
PP	rs9904409	0.00295675	-0.0114994	0.0174129	1.08739	1.02216	1.15678

## Sheet: ST10
Supplementary Table 10. The associations of individual SNPs with liver function
Exposrue	SNP	Effect allele	Other allele	Beta.exposure	SE.exposure	P-value.exposure	F-statistics	Beta.gout	SE.gout	P-value.gout	Beta.urate	SE.urate	P-value.urate
ALP	rs10037512	T	C	-0.0023	0.0002	2.28e-31	132.25	0.031	0.034	0.358409	0.0049	0.0055	0.404649
ALP	rs10201242	A	G	-0.0038	0.0004	1.68e-23	90.25	0.13	0.067	0.0639323	-0.013	0.012	0.308564
ALP	rs1021956	T	G	0.0042	0.0003	1.59e-61	196	-0.028	0.042	0.508137	0.007	0.007	0.346895
ALP	rs10409243	T	C	-0.0022	0.0002	1.25e-27	121	0.026	0.037	0.494242	-0.0065	0.0061	0.319007
ALP	rs1047891	A	C	-0.0017	0.0002	2.26e-16	72.25	-0.032	0.04	0.424973	-0.026	0.0067	<0.001
ALP	rs1048013	T	C	0.0029	0.0002	2.18e-48	210.25	0.056	0.033	0.0941608	0.0065	0.0053	0.252534
ALP	rs10716631	T	G	0.002	0.0002	1.64e-23	100	-0.086	0.068	0.210636	0.0094	0.012	0.447847
ALP	rs10787429	T	C	0.004	0.0002	6.61e-72	400	-0.042	0.037	0.25953	-0.0087	0.0062	0.184563
ALP	rs10843403	T	C	0.0014	0.0002	6.06e-13	49	-0.062	0.034	0.0735021	0.0082	0.0059	0.188861
ALP	rs10963680	A	G	0.0019	0.0002	2.15e-16	90.25	-0.021	0.039	0.591594	-0.0056	0.0065	0.409869
ALP	rs11007165	T	C	-0.0017	0.0002	1.73e-15	72.25	0.037	0.037	0.314047	-0.0036	0.0063	0.588056
ALP	rs11042106	T	C	-0.003	0.0003	5.08e-29	100	0.0037	0.044	0.932742	0.0027	0.0071	0.715092
ALP	rs11078312	A	G	-0.0025	0.0003	1.99e-15	69.4444	0.026	0.068	0.708304	0.0005	0.011	0.965482
ALP	rs11078597	T	C	0.0043	0.0002	1.93e-67	462.25	-0.064	0.051	0.215676	-0.02	0.0086	0.0288895
ALP	rs11119783	A	G	-0.002	0.0002	1.87e-25	100	0.0057	0.032	0.862511	-0.0048	0.0054	0.404354
ALP	rs11152071	T	C	0.0033	0.0002	1.93e-47	272.25	0.031	0.038	0.413128	-0.012	0.0062	0.0575944
ALP	rs11216938	T	C	-0.004	0.0002	1.4e-65	400	0.012	0.038	0.760459	0.0064	0.0064	0.341312
ALP	rs113670117	T	C	-0.0026	0.0003	2.13e-14	75.1111	0.058	0.068	0.408349	0.0043	0.011	0.718522
ALP	rs11601507	A	C	0.0082	0.0004	4.82e-106	420.25	0.065	0.084	0.447353	-0.015	0.014	0.313588
ALP	rs11663201	A	G	-0.0019	0.0002	1.41e-19	90.25	0.0062	0.04	0.877999	-0.0095	0.0064	0.158793
ALP	rs11672227	T	C	-0.0028	0.0003	7.33e-26	87.1111	-0.031	0.046	0.498015	-0.0081	0.0078	0.328423
ALP	rs11928797	A	C	0.0028	0.0003	5.55e-20	87.1111	-0.066	0.057	0.257623	-0.011	0.0094	0.264465
ALP	rs11931182	T	G	0.0014	0.0002	1.08e-13	49	0.014	0.035	0.696644	0.0087	0.0057	0.151867
ALP	rs12133576	A	G	0.0018	0.0002	5.69e-19	81	0.0028	0.034	0.934123	-0.015	0.0056	0.0117392
ALP	rs1223791	A	G	-0.0036	0.0003	1.83e-41	144	-0.073	0.044	0.104029	-0.0061	0.0075	0.442463
ALP	rs1260326	T	C	0.0058	0.0002	3.72e-187	841	0.14	0.033	<0.001	0.077	0.0055	<0.001
ALP	rs12730935	A	G	-0.0036	0.0002	1.83e-77	324	0.011	0.033	0.737152	0.0004	0.0055	0.950537
ALP	rs1286147	A	C	-0.0019	0.0003	2.05e-14	40.1111	0.032	0.041	0.439895	-0.0002	0.0068	0.973804
ALP	rs12895249	T	C	-0.0019	0.0002	5.47e-14	90.25	-0.044	0.041	0.29042	0.0025	0.0071	0.736048
ALP	rs13006699	A	G	-0.0018	0.0002	3.74e-16	81	0.026	0.036	0.471701	0.0016	0.0059	0.802966
ALP	rs13013390	A	G	-0.0023	0.0002	4.54e-28	132.25	0.0039	0.035	0.910748	-0.0038	0.0057	0.525606
ALP	rs13065991	A	G	-0.0017	0.0002	5.54e-18	72.25	-0.026	0.033	0.437806	-0.016	0.0054	0.00685488
ALP	rs1317617	A	G	0.002	0.0002	2.25e-16	100	-0.026	0.042	0.535414	0.0024	0.0069	0.742807
ALP	rs13225347	T	C	-0.0031	0.0002	6.19e-46	240.25	-0.071	0.036	0.0504905	-0.037	0.0059	<0.001
ALP	rs13291798	A	G	0.015	0.0004	1e-200	1406.25	0.02	0.07	0.774184	0.017	0.012	0.168444
ALP	rs1410684	T	G	0.004	0.0002	3.96e-82	400	0.07	0.034	0.0446529	0.0052	0.0059	0.398735
ALP	rs1428967	A	G	-0.0034	0.0002	7.32e-50	289	-0.088	0.04	0.0307511	-0.0063	0.0068	0.379863
ALP	rs1574115	T	C	-0.0019	0.0002	2.44e-16	90.25	0.021	0.037	0.583178	0.0045	0.0062	0.493975
ALP	rs1672991	A	G	0.003	0.0004	1.28e-14	56.25	-0.026	0.066	0.703067	-0.013	0.011	0.249876
ALP	rs16940845	A	C	0.0021	0.0002	6.13e-27	110.25	0.015	0.034	0.675985	0.015	0.006	0.018031
ALP	rs174564	A	G	-0.0056	0.0002	9.57e-166	784	0.019	0.037	0.619708	-0.019	0.006	0.00260112
ALP	rs17604185	A	C	-0.005	0.0006	2.21e-15	69.4444	0.33	0.13	0.0107602	-0.015	0.019	0.445302
ALP	rs17714046	T	C	-0.0036	0.0005	5.94e-15	51.84	-0.0026	0.11	0.981855
ALP	rs17721822	A	G	-0.0016	0.0002	1.69e-14	64	0.069	0.034	0.0444437	0.0054	0.0056	0.360228
ALP	rs1883783	T	G	-0.0014	0.0002	2.44e-13	49	-0.025	0.033	0.447054	-0.0062	0.0055	0.287594
ALP	rs1890896	T	C	0.0018	0.0002	2.94e-20	81	0.045	0.033	0.183881	-0.001	0.0054	0.866112
ALP	rs1966384	T	G	0.0017	0.0002	5.41e-18	72.25	-0.0019	0.033	0.955425	0.0049	0.0057	0.420491
ALP	rs2021309	T	C	-0.0025	0.0003	3.53e-18	69.4444	0.057	0.047	0.23048	0.0068	0.0078	0.407703
ALP	rs2041081	T	C	0.0027	0.0002	1.65e-39	182.25	-0.0066	0.034	0.846824	0.0051	0.0056	0.390838
ALP	rs2041894	A	G	0.0023	0.0002	7.81e-33	132.25	-0.011	0.034	0.7413	-0.0085	0.0058	0.163996
ALP	rs2043085	T	C	-0.0043	0.0002	4.88e-102	462.25	-0.02	0.034	0.565446	-0.013	0.0056	0.0264966
ALP	rs2107717	T	C	0.0019	0.0002	9.41e-18	90.25	0.057	0.034	0.104336	-0.017	0.0057	0.00569902
ALP	rs2191030	T	C	0.002	0.0002	5.94e-17	100	0.045	0.04	0.261839	-0.0011	0.0067	0.879277
ALP	rs2239222	A	G	0.0029	0.0002	7.57e-45	210.25	0.014	0.036	0.68943	0.0003	0.0059	0.967373
ALP	rs2241878	T	C	-0.0016	0.0002	4.17e-17	64	0.08	0.032	0.0141065	-0.01	0.0053	0.0739435
ALP	rs2272662	T	C	0.0041	0.0002	3.2e-94	420.25	0.12	0.053	0.0313834	0.013	0.01	0.228528
ALP	rs2278222	T	C	-0.0017	0.0002	9.52e-14	72.25	0.039	0.039	0.322447	-0.0054	0.0066	0.432958
ALP	rs2280246	A	C	-0.0019	0.0002	3.37e-19	90.25	0.0051	0.035	0.886779	0.0001	0.0058	0.992907
ALP	rs2290846	A	G	-0.0027	0.0002	3.81e-36	182.25	0.034	0.036	0.353318	0.0049	0.006	0.44403
ALP	rs2298058	T	C	0.0052	0.0002	4.71e-131	676	-0.039	0.035	0.271774	-0.018	0.0059	0.00318911
ALP	rs2299142	T	C	0.0014	0.0002	3.63e-12	49	-0.0025	0.033	0.940238	-0.0085	0.0054	0.137065
ALP	rs2338222	T	G	-0.0018	0.0002	1.23e-19	81	0.022	0.032	0.490967	0.0068	0.0054	0.240658
ALP	rs2393791	T	C	-0.0065	0.0002	1e-200	1056.25	0.052	0.034	0.127254	0.025	0.0055	<0.001
ALP	rs2436854	A	G	-0.0019	0.0002	1.69e-18	90.25	-0.02	0.037	0.597832	-0.007	0.006	0.273715
ALP	rs2460383	T	C	0.0035	0.0002	3.99e-53	306.25	0.0087	0.038	0.82097	-0.0032	0.0066	0.651963
ALP	rs2460448	A	G	0.0016	0.0002	4.25e-15	64	0.027	0.033	0.415419	0.0057	0.0054	0.317803
ALP	rs2465956	T	C	0.0022	0.0002	1.85e-18	121	0.076	0.043	0.0799963	0.0059	0.0069	0.418427
ALP	rs252761	T	G	0.0015	0.0002	6.14e-14	56.25	-0.028	0.032	0.395302	0.0062	0.0058	0.311378
ALP	rs2535627	T	C	0.0015	0.0002	8.65e-15	56.25	-0.0014	0.033	0.965287	0.0045	0.0054	0.430604
ALP	rs2547239	T	C	0.0028	0.0003	2.64e-27	87.1111	-0.018	0.045	0.69872	-0.012	0.0073	0.107911
ALP	rs2642438	A	G	-0.0033	0.0002	9.39e-56	272.25	-0.0055	0.037	0.882833	0.0065	0.006	0.307257
ALP	rs2706762	T	C	-0.0024	0.0003	8.05e-19	64	0.016	0.048	0.734485	0.009	0.0081	0.297993
ALP	rs273960	T	C	-0.0017	0.0002	2.08e-17	72.25	-0.039	0.033	0.244662	-0.0075	0.0055	0.194404
ALP	rs2834963	T	C	-0.0017	0.0002	3.3e-16	72.25	-0.044	0.034	0.202063	-0.0041	0.0056	0.487847
ALP	rs28570619	A	G	0.0072	0.0005	5.5e-56	207.36	0.13	0.11	0.272577	0.031	0.021	0.15741
ALP	rs2862300	A	G	-0.0025	0.0002	2.44e-28	156.25	-0.023	0.038	0.554844	-0.013	0.0064	0.0584952
ALP	rs2919872	T	C	-0.0023	0.0002	3.33e-31	132.25	0.03	0.032	0.354617	-0.01	0.0054	0.0776122
ALP	rs292623	T	C	0.0022	0.0002	2.3e-22	121	-0.046	0.036	0.216785	-0.014	0.0061	0.0253175
ALP	rs2977986	A	C	0.0028	0.0003	2.36e-25	87.1111	0.015	0.043	0.732015	-0.0035	0.0072	0.645165
ALP	rs35013847	A	G	0.002	0.0002	1.24e-21	100	-0.018	0.034	0.595456	-0.0058	0.0056	0.321914
ALP	rs3822856	A	C	0.0022	0.0002	2.47e-29	121	-0.0033	0.033	0.920315	0.018	0.0055	0.00177097
ALP	rs3918253	T	C	0.0023	0.0002	1.04e-32	132.25	-0.047	0.033	0.163229	0.001	0.0055	0.86848
ALP	rs3931036	A	G	0.0031	0.0004	3.54e-15	60.0625	-0.046	0.066	0.49722	-0.0011	0.012	0.931523
ALP	rs3974481	T	C	0.0019	0.0002	3.41e-23	90.25	0.034	0.032	0.303439	0.013	0.0053	0.0202544
ALP	rs399970	T	G	-0.0021	0.0002	5.67e-21	110.25	-0.055	0.036	0.138149	-0.0092	0.0061	0.150371
ALP	rs4092465	A	G	-0.0022	0.0002	6.03e-26	121	-0.074	0.039	0.0602241	-0.0071	0.007	0.334522
ALP	rs4240624	A	G	-0.0148	0.0003	1e-200	2433.78	-0.043	0.058	0.460572	0.0088	0.0096	0.382238
ALP	rs4414647	A	G	-0.0018	0.0002	2.37e-18	81	0.016	0.029	0.586247	0.0078	0.0056	0.186975
ALP	rs453639	A	C	0.0017	0.0002	2e-15	72.25	-0.02	0.04	0.62416	0.0067	0.0068	0.356153
ALP	rs4575545	A	G	0.0054	0.0002	1.28e-142	729	0.0002	0.038	0.996154	-0.03	0.0061	<0.001
ALP	rs4646248	T	C	0.0015	0.0002	1.6e-12	56.25	0.04	0.036	0.27719	-0.0057	0.0061	0.377487
ALP	rs4671103	A	C	-0.0015	0.0002	3.06e-12	56.25	-0.001	0.037	0.978107	-0.0017	0.006	0.785115
ALP	rs469721	T	C	0.0018	0.0002	1.06e-13	81	-0.011	0.043	0.805772	-0.022	0.0069	0.00323333
ALP	rs4712253	T	C	-0.002	0.0002	1.57e-23	100	0.031	0.033	0.34593	0.0021	0.0057	0.735096
ALP	rs4728142	A	G	0.0017	0.0002	2.16e-17	72.25	-0.03	0.035	0.388527	0.0062	0.0057	0.305748
ALP	rs4764086	A	G	0.0017	0.0002	9.19e-18	72.25	0.0026	0.033	0.939251	-0.0013	0.0054	0.820804
ALP	rs4794004	A	G	0.002	0.0002	2.85e-25	100	-0.026	0.034	0.463454	-0.0025	0.0058	0.684753
ALP	rs4822983	T	C	-0.0023	0.0002	7.05e-27	132.25	0.054	0.035	0.126847	-0.016	0.0061	0.0137981
ALP	rs4835265	A	C	0.0025	0.0003	5.57e-21	69.4444	0.0035	0.042	0.935109	0.022	0.0073	0.00433112
ALP	rs4916009	T	C	0.0029	0.0003	1.59e-16	93.4444	0.061	0.057	0.288918	0.0079	0.0096	0.436096
ALP	rs534933	A	C	-0.0036	0.0003	1.16e-41	144	0.13	0.045	0.00486654	-0.016	0.0076	0.0446375
ALP	rs56276813	T	G	0.0021	0.0002	1.69e-22	110.25	0.018	0.037	0.63356	0.0049	0.0062	0.45352
ALP	rs5751777	T	C	-0.0022	0.0002	2.07e-29	121	-0.015	0.036	0.675787	0.0027	0.0059	0.661243
ALP	rs5757184	T	C	0.0021	0.0003	2.38e-11	49	0.007	0.05	0.889442	-0.012	0.0082	0.174253
ALP	rs5771222	T	C	0.0014	0.0002	2.5e-12	49	-0.055	0.033	0.102391	0.0025	0.0054	0.66459
ALP	rs6029273	A	G	0.0029	0.0003	9.17e-27	93.4444	-0.034	0.049	0.48918	-0.0054	0.0082	0.536446
ALP	rs603424	A	G	-0.0035	0.0003	2.92e-40	136.111	0.031	0.044	0.486797	0.011	0.0076	0.155919
ALP	rs6060269	A	C	-0.0017	0.0002	7.28e-19	72.25	0.012	0.032	0.719272	0.01	0.0053	0.0727445
ALP	rs6119324	A	C	-0.0027	0.0002	9.03e-28	182.25	-0.039	0.043	0.364495	0.014	0.007	0.0614554
ALP	rs62280667	T	C	0.0023	0.0002	1.35e-29	132.25	0.026	0.033	0.432932	0.0043	0.0055	0.453031
ALP	rs62501971	A	G	0.0023	0.0002	5.55e-23	132.25	-0.0028	0.039	0.943492	-0.0072	0.0066	0.299908
ALP	rs6421984	T	C	-0.0058	0.0002	2.16e-192	841	0.0052	0.052	0.921203
ALP	rs6440133	T	C	-0.0017	0.0002	3.91e-18	72.25	-0.012	0.033	0.716012	-0.02	0.0055	0.000639484
ALP	rs6457807	T	C	-0.0027	0.0003	2.66e-26	81	0.025	0.042	0.548699	0.0072	0.007	0.325621
ALP	rs6460898	A	G	-0.0017	0.0002	1.02e-18	72.25	0.033	0.033	0.325248	-0.0076	0.0054	0.183933
ALP	rs6469788	A	C	-0.0052	0.0002	5.51e-156	676	-0.075	0.034	0.0262869	-0.0077	0.0057	0.204826
ALP	rs6503238	T	C	0.0029	0.0002	1.4e-36	210.25	0.0083	0.038	0.831825	-0.0033	0.0064	0.622737
ALP	rs6542680	T	C	-0.0028	0.0003	1.63e-29	87.1111	-0.036	0.05	0.483321	0.0046	0.0077	0.575636
ALP	rs6602909	T	C	-0.0016	0.0002	3.84e-14	64	-0.06	0.038	0.114909	0.0082	0.0069	0.257231
ALP	rs666727	T	C	-0.0039	0.0002	4.28e-60	380.25	-0.069	0.041	0.0968568	-0.018	0.0068	0.0134716
ALP	rs6680628	A	G	0.0149	0.0002	1e-200	5550.25	-0.0018	0.013	0.890626	-0.002	0.0065	0.769247
ALP	rs6706968	A	C	-0.002	0.0002	1.34e-24	100	0.02	0.037	0.587931	0.036	0.0061	1.48e-08
ALP	rs6749773	A	G	-0.0017	0.0002	1.94e-17	72.25	-0.007	0.032	0.82778	-0.01	0.0054	0.073247
ALP	rs6822283	T	C	0.0017	0.0002	6.66e-13	72.25	-0.044	0.038	0.247376	0.0083	0.0063	0.210124
ALP	rs687339	T	C	0.0036	0.0002	3.83e-52	324	-0.01	0.039	0.800935	0.0014	0.0064	0.841949
ALP	rs6898290	T	C	-0.002	0.0002	7.44e-24	100	0.02	0.034	0.54632	0.0062	0.0055	0.289413
ALP	rs6919004	T	C	-0.0019	0.0002	5.69e-22	90.25	0.07	0.032	0.0347696	0.029	0.0055	<0.001
ALP	rs7101940	A	G	-0.0016	0.0002	1.27e-15	64	0.011	0.034	0.741003	-0.0023	0.0056	0.698403
ALP	rs710913	T	C	0.0023	0.0002	2.29e-30	132.25	0.0069	0.034	0.838733	-0.0016	0.0056	0.791952
ALP	rs71405688	T	C	0.0025	0.0003	1.97e-16	69.4444	0.037	0.054	0.502581	-0.012	0.0091	0.2151
ALP	rs7287617	A	G	0.0028	0.0002	1.96e-40	196	0.028	0.032	0.379356	0.0062	0.0062	0.346596
ALP	rs73536729	A	G	0.004	0.0005	3.34e-16	64	-0.16	0.078	0.0470739	0.012	0.013	0.378081
ALP	rs7450517	A	G	-0.002	0.0002	4.79e-22	100	0.034	0.037	0.368486	-0.01	0.0063	0.127117
ALP	rs75403547	T	C	-0.0025	0.0004	2.98e-11	39.0625	-0.037	0.064	0.562375	-0.0082	0.011	0.466119
ALP	rs75999022	T	C	-0.0029	0.0002	1.15e-34	210.25	0.028	0.039	0.485903	0.01	0.0065	0.136958
ALP	rs7641195	T	C	0.0022	0.0002	4.31e-29	121	0.013	0.031	0.693086	-0.016	0.0054	0.00535464
ALP	rs76669111	T	G	0.0032	0.0003	6.07e-32	113.778	0.022	0.045	0.627525	-0.0075	0.0076	0.34819
ALP	rs77243579	A	G	0.0019	0.0002	2.9e-20	90.25	0.046	0.035	0.200649	0.0012	0.0059	0.846688
ALP	rs7901425	T	C	0.0018	0.0002	2.64e-15	81	0.027	0.038	0.493746	-0.0004	0.0064	0.949308
ALP	rs7950422	A	G	-0.0017	0.0002	1.19e-15	72.25	-0.051	0.037	0.168195	-0.013	0.0059	0.0310384
ALP	rs7966590	A	G	0.0062	0.0002	1e-200	961	-0.043	0.043	0.327246	-0.0062	0.0072	0.419312
ALP	rs7998010	A	G	-0.0014	0.0002	1.23e-11	49	0.0044	0.036	0.905718	0.0053	0.0061	0.413609
ALP	rs80021729	A	C	-0.0033	0.0003	3.63e-32	121	0.051	0.048	0.297031	-0.017	0.0078	0.0353655
ALP	rs8046061	T	C	-0.0021	0.0002	1.79e-25	110.25	0.0088	0.033	0.792447	0.0085	0.0054	0.138466
ALP	rs829584	A	G	0.0022	0.0002	1.17e-22	121	-0.018	0.038	0.655024	-0.0026	0.0063	0.695349
ALP	rs8736	T	C	0.0055	0.0002	1.62e-171	756.25	-0.065	0.038	0.0880826	-0.013	0.0062	0.0543563
ALP	rs930900	T	C	-0.003	0.0002	1.46e-44	225	-0.0094	0.036	0.797974	-0.0052	0.0061	0.415379
ALP	rs933574	A	C	-0.0023	0.0002	6.63e-32	132.25	-0.011	0.032	0.743276	0.0027	0.0053	0.628301
ALP	rs9826148	T	C	-0.0024	0.0003	4.78e-15	64	0.0051	0.051	0.921499	-0.0034	0.0083	0.698689
ALP	rs9843214	T	C	0.0022	0.0002	2.26e-28	121	0.012	0.032	0.717593	0.0048	0.0055	0.413609
ALP	rs9932007	A	G	-0.0016	0.0002	5.31e-17	64	-0.022	0.032	0.502779	0.0048	0.0053	0.398537
ALT	rs1030270	T	C	-0.0059	0.0007	2.36e-16	71.0408	-0.017	0.077	0.824918	0.0053	0.012	0.68103
ALT	rs10409243	T	C	-0.0035	0.0003	2.66e-25	136.111	0.026	0.037	0.494242	-0.0065	0.0061	0.319007
ALT	rs10787429	T	C	0.0059	0.0004	2.06e-56	217.562	-0.042	0.037	0.25953	-0.0087	0.0062	0.184563
ALT	rs10887777	T	C	-0.003	0.0004	4.23e-16	56.25	-0.017	0.039	0.671735	0.01	0.0068	0.161024
ALT	rs11534749	T	G	0.0027	0.0004	2.3e-12	45.5625	-0.02	0.038	0.598624	-0.0036	0.0063	0.583244
ALT	rs11543269	T	C	-0.0069	0.0005	1.52e-42	190.44	0.031	0.05	0.533729	-0.0063	0.0085	0.48269
ALT	rs11601507	A	C	0.0084	0.0006	2.22e-40	196	0.065	0.084	0.447353	-0.015	0.014	0.313588
ALT	rs11621792	T	C	0.0035	0.0003	3.49e-26	136.111	-0.044	0.04	0.273379	-0.0077	0.0067	0.274528
ALT	rs11657440	T	C	-0.0045	0.0003	7.02e-42	225	-0.012	0.037	0.739226	0.0031	0.0059	0.622643
ALT	rs11666906	A	G	-0.0043	0.0004	7.06e-31	115.562	-0.034	0.038	0.385138	-0.014	0.0063	0.0410705
ALT	rs12500824	A	G	0.0039	0.0003	1.28e-30	169	0.018	0.034	0.601297	0.0024	0.0057	0.690481
ALT	rs12904	A	G	-0.0044	0.0003	2.29e-41	215.111	-0.077	0.034	0.0234704	-0.031	0.0055	<0.001
ALT	rs13083375	T	G	-0.0061	0.0005	9.38e-34	148.84	-0.077	0.05	0.124298	-0.022	0.0081	0.00961347
ALT	rs132631	A	C	-0.0077	0.0004	8.26e-69	370.562	-0.058	0.045	0.20176	0.0076	0.0072	0.318405
ALT	rs13275089	T	C	0.0037	0.0003	5.19e-27	152.111	-0.05	0.036	0.167485	-0.0044	0.006	0.492613
ALT	rs13389219	T	C	-0.0043	0.0003	1.63e-37	205.444	0.047	0.033	0.160796	-0.012	0.0055	0.0307893
ALT	rs1412957	A	G	-0.0024	0.0003	1.89e-12	64	-0.038	0.033	0.2525	-0.0096	0.0054	0.0922423
ALT	rs143001834	A	G	0.0052	0.0007	8.53e-14	55.1837	0.17	0.066	0.0120623	0.0085	0.011	0.478306
ALT	rs1461729	A	G	0.0094	0.0005	7.76e-67	353.44	0.041	0.052	0.440889	-0.011	0.009	0.25621
ALT	rs1497406	A	G	-0.0061	0.0003	1.94e-75	413.444	-0.028	0.033	0.394904	-0.014	0.0054	0.0116386
ALT	rs17710008	A	G	0.003	0.0004	2.74e-12	56.25	-0.038	0.048	0.438204	0.0055	0.0081	0.517662
ALT	rs1801689	A	C	-0.0152	0.001	2.19e-57	231.04	-0.14	0.15	0.359207
ALT	rs1815544	T	C	-0.0034	0.0003	7.49e-25	128.444	0.0027	0.033	0.936391	-0.0094	0.0055	0.10533
ALT	rs1862069	A	G	0.0035	0.0003	1.26e-25	136.111	0.0034	0.033	0.918343	-0.022	0.0057	<0.001
ALT	rs1882862	T	C	0.0037	0.0005	1.73e-13	54.76	-0.026	0.045	0.573272	0.0071	0.0078	0.386589
ALT	rs1890426	T	C	-0.0032	0.0003	1.56e-21	113.778	0.004	0.033	0.903942	-0.019	0.0055	0.000929694
ALT	rs2114271	A	G	0.0032	0.0004	1.51e-14	64	0.05	0.041	0.230279	-0.016	0.007	0.0317841
ALT	rs2127015	T	C	-0.0039	0.0003	7.88e-32	169	0.025	0.033	0.444867	-0.011	0.0055	0.064183
ALT	rs217184	T	C	0.0051	0.0004	7.4e-34	162.563	0.035	0.042	0.418006	0.0021	0.0071	0.780461
ALT	rs2267372	A	G	-0.0032	0.0003	1.77e-21	113.778	-0.019	0.034	0.582088	-0.0095	0.0056	0.106643
ALT	rs2356864	A	G	0.0024	0.0003	1.33e-13	64	0.018	0.032	0.593179	0.017	0.0054	0.00252825
ALT	rs236651	A	G	0.0025	0.0004	7.68e-12	39.0625	0.01	0.036	0.77448	0.024	0.0061	<0.001
ALT	rs2511188	A	G	0.0028	0.0004	1.28e-11	49	0.0003	0.044	0.99428	0.0078	0.0072	0.307861
ALT	rs2642438	A	G	-0.0065	0.0004	2.43e-73	264.062	-0.0055	0.037	0.882833	0.0065	0.006	0.307257
ALT	rs2710804	T	C	0.0025	0.0003	1.68e-13	69.4444	-0.084	0.031	0.00788987	0.015	0.0056	0.0115298
ALT	rs28431971	A	G	-0.0032	0.0004	2.39e-17	64	0.024	0.037	0.513693	-0.0037	0.0061	0.570721
ALT	rs2862954	T	C	0.0118	0.0003	1e-200	1547.11	-0.0018	0.032	0.955228	-0.007	0.0055	0.22461
ALT	rs28650790	T	C	0.0045	0.0004	1.48e-26	126.562	0.069	0.041	0.0934415	0.015	0.0068	0.0331963
ALT	rs2904975	T	C	0.0031	0.0004	2.06e-17	60.0625	-0.066	0.036	0.0711902	0.0007	0.0062	0.916952
ALT	rs292585	T	C	0.0028	0.0004	3.27e-14	49	-0.033	0.035	0.356912	-0.012	0.006	0.0473304
ALT	rs2943654	T	C	0.0047	0.0003	3e-43	245.444	0.022	0.034	0.524804	0.011	0.0055	0.0576302
ALT	rs2954021	A	G	0.0084	0.0003	7.43e-146	784	-0.047	0.032	0.153695	0.0078	0.0053	0.166327
ALT	rs3184504	T	C	0.0041	0.0003	2.59e-36	186.778	0.057	0.031	0.0704044	0.036	0.0054	<0.001
ALT	rs339969	A	C	0.0041	0.0003	7.31e-34	186.778	-0.024	0.034	0.490272	-0.0049	0.0056	0.403172
ALT	rs36079122	T	C	0.0045	0.0003	2.69e-43	225	0.042	0.032	0.200448	0.026	0.0054	<0.001
ALT	rs364585	A	G	0.0034	0.0003	1.23e-24	128.444	-0.071	0.033	0.0359344	0.0002	0.0055	0.97144
ALT	rs4074793	A	G	-0.0047	0.0006	1.99e-14	61.3611	-0.014	0.059	0.815148	0.0019	0.0098	0.858344
ALT	rs4084164	A	G	0.003	0.0003	8.56e-19	100	0.05	0.035	0.159072	-0.014	0.006	0.0288144
ALT	rs4351283	T	C	-0.0029	0.0003	4.17e-17	93.4444	0.022	0.035	0.541165	-0.011	0.0057	0.0613169
ALT	rs445	T	C	0.0056	0.0005	7.55e-25	125.44	0.091	0.059	0.130311	0.0028	0.0099	0.787584
ALT	rs4503880	T	C	0.007	0.0004	1.22e-63	306.25	0.027	0.041	0.519547	-0.013	0.0071	0.0842811
ALT	rs4647222	A	C	0.0029	0.0003	5.47e-19	93.4444	0.032	0.032	0.327847	0.0078	0.0055	0.180466
ALT	rs4784053	T	C	-0.0027	0.0003	7.39e-16	81	-0.038	0.032	0.243656	-0.0061	0.0054	0.291232
ALT	rs4804414	T	C	0.0026	0.0003	6.02e-15	75.1111	0.092	0.032	0.00508932	0.029	0.0054	<0.001
ALT	rs4835265	A	C	0.0078	0.0005	7.2e-67	243.36	0.0035	0.042	0.935109	0.022	0.0073	0.00433112
ALT	rs4925546	A	G	0.0032	0.0003	7.64e-22	113.778	-0.029	0.032	0.370481	0.0043	0.0056	0.469436
ALT	rs4948099	A	C	-0.0026	0.0004	1.18e-11	42.25	-0.051	0.038	0.184589	-0.016	0.0062	0.0159518
ALT	rs4976033	A	G	-0.0026	0.0003	3.52e-14	75.1111	-0.01	0.039	0.794914	-0.018	0.0066	0.00828362
ALT	rs514659	A	C	-0.0044	0.0003	4.58e-36	215.111	0.014	0.034	0.690615	0.014	0.0056	0.0233136
ALT	rs56094641	A	G	-0.0035	0.0003	8.29e-26	136.111	-0.05	0.033	0.130005	-0.021	0.0057	<0.001
ALT	rs5752776	A	G	-0.0047	0.0004	6.61e-41	138.062	0.031	0.036	0.387231	-0.016	0.006	0.0124566
ALT	rs58542926	T	C	0.0174	0.0006	5.94e-174	841	0.024	0.059	0.691406	0.011	0.0099	0.299505
ALT	rs625899	T	C	0.0031	0.0004	3.77e-18	60.0625	-0.024	0.036	0.504764	0.0083	0.0059	0.180361
ALT	rs6440123	A	G	0.0034	0.0003	1.9e-23	128.444	0.0053	0.04	0.895558	0.0047	0.0065	0.497376
ALT	rs645040	T	G	0.0055	0.0004	2.73e-45	189.062	-0.014	0.039	0.713245	0.0016	0.0064	0.818907
ALT	rs6557781	T	C	0.0039	0.0005	1.64e-17	60.84	-0.025	0.049	0.616046	0.0054	0.0083	0.539445
ALT	rs6688625	T	C	0.0038	0.0004	2.18e-18	90.25	0.1	0.041	0.0151579	0.0083	0.0068	0.247114
ALT	rs6695321	A	G	-0.0031	0.0003	1.06e-20	106.778	-0.011	0.033	0.739226	-0.0094	0.0056	0.109386
ALT	rs67261871	T	C	-0.0034	0.0003	5.68e-24	128.444	0.026	0.034	0.442082	-0.014	0.0056	0.0200854
ALT	rs7029757	A	G	-0.0055	0.0006	7.77e-18	84.0278	0.034	0.059	0.565149	0.01	0.0096	0.303634
ALT	rs71562509	T	G	-0.0025	0.0003	3.8e-14	69.4444	-0.0022	0.024	0.930276	-0.017	0.0054	0.00301148
ALT	rs71633359	T	C	0.0086	0.0004	6.32e-123	462.25	-0.024	0.036	0.504268	0.0027	0.0065	0.689719
ALT	rs7174367	A	G	0.0028	0.0003	2.21e-17	87.1111	0.025	0.034	0.458585	0.0076	0.0056	0.193673
ALT	rs7332115	T	G	0.0028	0.0003	1.09e-16	87.1111	-0.062	0.033	0.0655873	0.014	0.0056	0.0146251
ALT	rs73613564	T	C	-0.0024	0.0003	6.04e-12	64	0.054	0.036	0.144758	0.005	0.006	0.431977
ALT	rs73875254	A	G	-0.0036	0.0004	1.53e-21	81	-0.027	0.036	0.456896	0.013	0.0062	0.0509788
ALT	rs75331444	A	G	0.007	0.0007	1.23e-26	100	-0.13	0.072	0.0833105	-0.011	0.011	0.371146
ALT	rs7599	A	G	0.0035	0.0003	6.38e-26	136.111	0.025	0.034	0.4719	0.012	0.0056	0.0479744
ALT	rs7610095	A	G	-0.0023	0.0003	1.9e-12	58.7778	-0.02	0.032	0.527184	-0.0029	0.0054	0.61938
ALT	rs805047	A	G	-0.0032	0.0003	2.23e-20	113.778	-0.034	0.034	0.330046	0.0016	0.0055	0.785304
ALT	rs8114057	A	G	-0.0024	0.0003	3.79e-13	64	0.0048	0.035	0.890725	0.013	0.0063	0.0468166
ALT	rs819140	A	G	0.0035	0.0003	5.92e-26	136.111	-0.005	0.032	0.878986	0.0097	0.0055	0.0985394
ALT	rs917116	T	G	-0.0036	0.0004	3.1e-19	81	-0.029	0.039	0.468124	-0.0013	0.0064	0.844603
ALT	rs9904480	T	C	-0.0024	0.0003	3.8e-13	64	0.0027	0.031	0.930375	-0.0015	0.0054	0.798029
ALT	rs9913936	T	C	-0.0032	0.0004	2.4e-19	64	-0.025	0.034	0.455901	0.0044	0.0057	0.469338
ALT	rs9980195	T	C	0.0033	0.0003	5.52e-24	121	-0.0085	0.033	0.799158	-0.0069	0.0058	0.255087

[truncated: 1 more sheets: ST11]
